# Supplementary material for: Genome‐wide nuclear data confirm two species in the Alpine endemic land snail Noricella oreinos s.l. (Gastropoda, Hygromiidae)
Source: J Zool Syst Evol Res. 2020 Jan 24;58(4):982–1004. doi: 10.1111/jzs.12362 (PMC8609433; doi:10.1111/jzs.12362)
Supplement: Supplementary file 2 — Data S1. COI alignment. [file JZS-58-982-s001.txt]

>1331_167
TACATTATACATACTATTTGGTGTTTGGTGTGGGATAGTGGGGACTGGATTGTCGTTACT
TATTCGCTTTGAATTAGGAACATCAGGTGTTTTAAGTGATGATCATTTTTATAATGTCAT
TGTGACTGCTCATGCATTCGTTATAATTTTTTTTATGGTGATACCCATTATAATTGGCGG
TTTTGGAAATTGAATAGTACCTTTACTAATTGGAGCACCTGATATAAGTTTTCCTCGAAT
AAATAATATAAGTTTTTGGTTACTTCCACCATCTTTTCTACTTTTAATTAGAAGTAGTTT
GGTGGAAGGTGGGGCAGGTACAGGGTGGACTGTTTACCCTCCTTTAAGGTCATTAACTGG
TCATAGTGGGGCATCTGTAGACCTAGCTATTTTTTCATTACACCTAGCAGGTATATCTTC
AATTTTAGGTGCAATTAATTTTATTACTACAATTTTTAATATACGTTCCCCTGGTTTGTC
TTTAGAACGAATAAGTTTATTCGTTTGATCTATTTTGGTTACGGTTTTTTTACTACTCCT
ATCATTACCTGTTTTAGCTGGGGCTATTACAATATTATTAACCGATCGAAATTTTAACAC
TTCCTTTTTTGATCCTGCGGGAGGGGGTGATCCTATTTTATATCAGCATTTATTT
>767_12
TACACTATATATGTTATTTGGTGTTTGATGTGGTATAGTAGGTACAGGTTTATCTTTATT
AATTCGATTTGAACTAGGTACCTCTGGTGTAATAAGGGACGATCATTTTTATAATGTAAT
TGTAACAGCACATGCTTTTGTTATAATTTTTTTTATAGTAATACCAATTATAATTGGTGG
ATTTGGAAATTGAATAGTTCCTTTATTAATTGGTGCGCCCGATATAAGATTTCCTCGTAT
AAATAATATAAGTTTCTGATTATTACCACCCTCTTTTTTACTACTAATTAGAAGTAGTTT
AGTAGAAGGTGGAGCAGGTACCGGGTGAACTGTATATCCACCTCTTAGTTCTTTGACTGG
TCATAGAGGAGCATCAGTAGATTTGGCAATTTTCTCTTTACACTTAGCAGGTATATCATC
TATTTTAGGAGCTATTAATTTTATTACAACTATTTTTAATATACGTTCACCAGGTCTATC
TTTAGAGCGAATAAGATTATTTGTTTGATCAATTTTAGTTACTGTATTTCTATTACTTTT
ATCATTACCTGTATTAGCTGGAGCAATTACAATGTTATTAACGGATCGTAATTTTAATAC
CTCTTTTTTTGATCCTGCAGGGGGAGGAGATCCTATTTTATATCAACATTTATTT
>3574_382
TACACTATATATGTTATTTGGTGTTTGATGTGGTATAGTAGGTACAGGTTTATCTTTATT
AATTCGATTTGAACTAGGTACCTCTGGTGTAATAAGGGACGATCATTTTTATAATGTAAT
TGTAACAGCACATGCTTTTGTTATAATTTTTTTTATAGTAATACCAATTATAATTGGGGG
ATTTGGAAATTGAATAGTTCCTCTATTAATTGGTGCGCCCGATATAAGATTTCCTCGTAT
AAATAATATAAGTTTCTGATTATTACCACCCTCTTTTTTACTACTAATTAGAAGTAGTTT
AGTAGAAGGTGGAGCAGGTACCGGGTGAACTGTATATCCACCTCTTAGTTCTTTGACTGG
TCATAGAGGAGCATCAGTAGATTTGGCAATTTTCTCTTTACACTTAGCAGGTATATCATC
TATTTTAGGAGCTATTAATTTTATTACAACTATTTTTAATATACGTTCACCAGGTCTATC
TTTAGAGCGAATAAGATTATTTGTTTGATCAATTTTAGTTACTGTATTTCTATTACTTTT
ATCATTACCTGTATTAGCTGGAGCAATTACAATGTTATTAACGGATCGTAATTTTAATAC
CTCTTTTTTTGATCCTGCAGGGGGAGGAGATCCTATTTTATATCAACATTTATTT
>3573_382
TACACTATATATGTTATTTGGTGTTTGATGTGGTATAGTAGGTACAGGTTTATCTTTATT
AATTCGATTTGAACTAGGTACCTCTGGTGTAATAAGGGACGATCATTTTTATAATGTAAT
TGTAACAGCACATGCTTTTGTTATAATTTTTTTTATAGTAATACCAATTATAATTGGGGG
ATTTGGAAATTGAATAGTTCCTCTATTAATTGGTGCGCCCGATATAAGATTTCCTCGTAT
AAATAATATAAGTTTCTGATTATTACCACCCTCTTTTTTACTACTAATTAGAAGTAGTTT
AGTAGAAGGTGGAGCAGGTACCGGGTGAACTGTATATCCACCTCTTAGTTCTTTGACTGG
TCATAGAGGAGCATCAGTAGATTTGGCAATTTTCTCTTTACACTTAGCAGGTATATCATC
TATTTTAGGAGCTATTAATTTTATTACAACTATTTTTAATATACGTTCACCAGGTCTATC
TTTAGAGCGAATAAGATTATTTGTTTGATCAATTTTAGTTACTGTATTTCTATTACTTTT
ATCATTACCTGTATTAGCTGGAGCAATTACAATGTTATTAACGGATCGTAATTTTAATAC
CTCTTTTTTTGATCCTGCAGGGGGAGGAGATCCTATTTTATATCAACATTTATTT
>3548_383
TACACTATATATGTTATTTGGTGTTTGATGTGGTATAGTAGGTACAGGTTTATCTTTATT
AATTCGATTTGAACTAGGTACCTCTGGTGTAATAAGGGACGATCATTTTTATAATGTAAT
TGTAACAGCACATGCTTTTGTTATAATTTTTTTTATAGTAATACCAATTATAATTGGGGG
ATTTGGAAATTGAATAGTTCCTCTATTAATTGGTGCGCCCGATATAAGATTTCCTCGTAT
AAATAATATAAGTTTCTGATTATTACCACCCTCTTTTTTACTACTAATTAGAAGTAGTTT
AGTAGAAGGTGGAGCAGGTACCGGGTGAACTGTATATCCACCTCTTAGTTCTTTGACTGG
TCATAGAGGAGCATCAGTAGATTTGGCAATTTTCTCTTTACACTTAGCAGGTATATCATC
TATTTTAGGAGCTATTAATTTTATTACAACTATTTTTAATATACGTTCACCAGGTCTATC
TTTAGAGCGAATAAGATTATTTGTTTGATCAATTTTAGTTACTGTATTTCTATTACTTTT
ATCATTACCTGTATTAGCTGGAGCAATTACAATGTTATTAACGGATCGTAATTTTAATAC
CTCTTTTTTTGATCCTGCAGGGGGAGGAGATCCTATTTTATATCAACATTTATTT
>3547_383
TACACTATATATGTTATTTGGTGTTTGATGTGGTATAGTAGGTACAGGTTTATCTTTATT
AATTCGATTTGAACTAGGTACCTCTGGTGTAATAAGGGACGATCATTTTTATAATGTAAT
TGTAACAGCACATGCTTTTGTTATAATTTTTTTTATAGTAATACCAATTATAATTGGGGG
ATTTGGAAATTGAATAGTTCCTCTATTAATTGGTGCGCCCGATATAAGATTTCCTCGTAT
AAATAATATAAGTTTCTGATTATTACCACCCTCTTTTTTACTACTAATTAGAAGTAGTTT
AGTAGAAGGTGGAGCAGGTACCGGGTGAACTGTATATCCACCTCTTAGTTCTTTGACTGG
TCATAGAGGAGCATCAGTAGATTTGGCAATTTTCTCTTTACACTTAGCAGGTATATCATC
TATTTTAGGAGCTATTAATTTTATTACAACTATTTTTAATATACGTTCACCAGGTCTATC
TTTAGAGCGAATAAGATTATTTGTTTGATCAATTTTAGTTACTGTATTTCTATTACTTTT
ATCATTACCTGTATTAGCTGGAGCAATTACAATGTTATTAACGGATCGTAATTTTAATAC
CTCTTTTTTTGATCCTGCAGGGGGAGGAGATCCTATTTTATATCAACATTTATTT
>3546_383
TACACTATATATGTTATTTGGTGTTTGATGTGGTATAGTAGGTACAGGTTTATCTTTATT
AATTCGATTTGAACTAGGTACCTCTGGTGTAATAAGGGACGATCATTTTTATAATGTAAT
TGTAACAGCACATGCTTTTGTTATAATTTTTTTTATAGTAATACCAATTATAATTGGGGG
ATTTGGAAATTGAATAGTTCCTCTATTAATTGGTGCGCCCGATATAAGATTTCCTCGTAT
AAATAATATAAGTTTCTGATTATTACCACCCTCTTTTTTACTACTAATTAGAAGTAGTTT
AGTAGAAGGTGGAGCAGGTACCGGGTGAACTGTATATCCACCTCTTAGTTCTTTGACTGG
TCATAGAGGAGCATCAGTAGATTTGGCAATTTTCTCTTTACACTTAGCAGGTATATCATC
TATTTTAGGAGCTATTAATTTTATTACAACTATTTTTAATATACGTTCACCAGGTCTATC
TTTAGAGCGAATAAGATTATTTGTTTGATCAATTTTAGTTACTGTATTTCTATTACTTTT
ATCATTACCTGTATTAGCTGGAGCAATTACAATGTTATTAACGGATCGTAATTTTAATAC
CTCTTTTTTTGATCCTGCAGGGGGAGGAGATCCTATTTTATATCAACATTTATTT
>3564_389
TACACTATATATGTTATTTGGTGTTTGATGTGGTATAGTAGGTACAGGTTTATCTTTATT
AATTCGATTTGAACTAGGTACGTCTGGTGTAATAAGGGACGATCATTTTTATAATGTAAT
TGTAACAGCACATGCTTTTGTTATAATTTTTTTTATAGTAATACCAATTATAATTGGGGG
ATTTGGAAATTGAATAGTTCCTCTATTAATTGGTGCGCCCGATATAAGATTTCCTCGTAT
AAATAATATAAGTTTCTGATTATTACCACCCTCTTTTTTACTACTAATTAGAAGTAGTTT
AGTAGAAGGTGGAGCAGGTACCGGGTGAACTGTATACCCACCTCTTAGTTCTTTGACTGG
TCATAGAGGAGCATCAGTAGATTTGGCAATTTTCTCTTTACACTTAGCAGGTATATCATC
TATTTTAGGAGCTATTAATTTTATTACAACTATTTTTAATATACGTTCACCAGGTCTATC
TTTAGAGCGAATAAGATTATTTGTTTGATCAATTTTAGTTACTGTATTTCTATTACTTTT
ATCATTACCTGTATTAGCTGGAGCAATTACAATGTTATTAACGGATCGTAATTTTAATAC
CTCTTTTTTTGATCCTGCAGGGGGAGGAGATCCTATTTTATATCAACATTTATTT
>3565_389
TACACTATATATGTTATTTGGTGTTTGATGTGGTATAGTAGGTACAGGTTTATCTTTATT
AATTCGATTTGAACTAGGTACCTCTGGTGTAATAAGGGACGATCATTTTTATAATGTAAT
TGTAACAGCACATGCTTTTGTTATAATTTTTTTTATAGTAATACCAATTATAATTGGGGG
ATTTGGAAATTGAATAGTTCCTCTATTAATTGGTGCGCCCGATATAAGATTTCCTCGTAT
AAATAATATAAGTTTCTGATTATTACCACCCTCTTTTTTACTACTAATTAGAAGTAGTTT
AGTAGAAGGTGGAGCAGGTACCGGGTGAACTGTATATCCACCTCTTAGTTCTTTGACTGG
TCATAGAGGAGCATCAGTAGATTTGGCAATTTTCTCTTTACACTTAGCAGGTATATCATC
TATTTTAGGAGCTATTAATTTTATTACAACTATTTTTAATATACGTTCACCAGGTCTATC
TTTAGAGCGAATAAGATTATTTGTTTGATCAATTTTAGTTACTGTATTTCTATTACTTTT
ATCATTACCTGTATTAGCTGGAGCAATTACAATGTTATTAACGGATCGTAATTTTAATAC
CTCTTTTTTTGATCCTGCAGGGGGAGGAGATCCTATTTTATATCAACATTTATTT
>3563_389
TACACTATATATGTTATTTGGTGTTTGATGTGGTATAGTAGGTACAGGTTTATCTTTATT
AATTCGATTTGAACTAGGTACCTCTGGTGTAATAAGGGACGATCATTTTTATAATGTAAT
TGTAACAGCACATGCTTTTGTTATAATTTTTTTTATAGTAATACCAATTATAATTGGGGG
ATTTGGAAATTGAATAGTTCCTCTATTAATTGGTGCGCCCGATATAAGATTTCCTCGTAT
AAATAATATAAGTTTCTGATTATTACCACCCTCTTTTTTACTACTAATTAGAAGTAGTTT
AGTAGAAGGTGGAGCAGGTACCGGGTGAACTGTATACCCACCTCTTAGTTCTTTGACTGG
TCATAGAGGAGCATCAGTAGATTTGGCAATTTTCTCTTTACACTTAGCAGGTATATCATC
TATTTTAGGAGCTATTAATTTTATTACAACTATTTTTAATATACGTTCACCAGGTCTATC
TTTAGAGCGAATAAGATTATTTGTTTGATCAATTTTAGTTACTGTATTTCTATTACTTTT
ATCATTACCTGTATTAGCTGGAGCAATTACAATGTTATTAACGGATCGTAATTTTAATAC
CTCTTTTTTTGATCCTGCAGGGGGAGGAGATCCTATTTTATATCAACATTTATTT
>3558_387
TACACTATATATGTTATTTGGTGTTTGATGTGGTATAGTAGGTACAGGTTTATCTTTATT
AATTCGATTTGAACTAGGTACCTCTGGTGTAATAAGGGACGATCATTTTTATAATGTAAT
TGTAACAGCACATGCTTTTGTTATAATTTTTTTTATAGTAATACCAATTATAATTGGGGG
ATTTGGAAATTGAATAGTTCCTCTATTAATTGGTGCGCCCGATATAAGATTTCCTCGTAT
AAATAATATAAGTTTCTGATTATTACCACCCTCTTTTTTACTACTAATTAGAAGTAGTTT
AGTAGAAGGTGGAGCAGGTACCGGGTGAACTGTATATCCACCTCTTAGTTCTTTGACTGG
TCATAGAGGAGCATCAGTAGATTTGGCAATTTTCTCTTTACACTTAGCAGGTATATCATC
TATTTTAGGAGCTATTAATTTTATTACAACTATTTTTAATATACGTTCACCAGGTCTATC
TTTAGAGCGAATAAGATTATTTGTTTGATCAATTTTAGTTACTGTATTTCTATTACTTTT
ATCATTACCTGTATTAGCTGGAGCAATTACAATGTTATTAACGGATCGTAATTTTAATAC
CTCTTTTTTTGATCCTGCAGGGGGAGGAGATCCTATTTTATATCAACATTTATTT
>3557_387
TACACTATATATGTTATTTGGTGTTTGATGTGGTATAGTAGGTACAGGTTTATCTTTATT
AATTCGATTTGAACTAGGTACCTCTGGTGTAATAAGGGACGATCATTTTTATAATGTAAT
TGTAACAGCACATGCTTTTGTTATAATTTTTTTTATAGTAATACCAATTATAATTGGGGG
ATTTGGAAATTGAATAGTTCCTCTATTAATTGGTGCGCCCGATATAAGATTTCCTCGTAT
AAATAATATAAGTTTCTGATTATTACCACCCTCTTTTTTACTACTAATTAGAAGTAGTTT
AGTAGAAGGTGGAGCAGGTACCGGGTGAACTGTATATCCACCTCTTAGTTCTTTGACTGG
TCATAGAGGAGCATCAGTAGATTTGGCAATTTTCTCTTTACACTTAGCAGGTATATCATC
TATTTTAGGAGCTATTAATTTTATTACAACTATTTTTAATATACGTTCACCAGGTCTATC
TTTAGAGCGAATAAGATTATTTGTTTGATCAATTTTAGTTACTGTATTTCTATTACTTTT
ATCATTACCTGTATTAGCTGGAGCAATTACAATGTTATTAACGGATCGTAATTTTAATAC
CTCTTTTTTTGATCCTGCAGGGGGAGGAGATCCTATTTTATATCAACATTTATTT
>3556_387
TACACTATATATGTTATTTGGTGTTTGATGTGGTATAGTAGGTACAGGTTTATCTTTATT
AATTCGATTTGAACTAGGTACCTCTGGTGTAATAAGGGACGATCATTTTTATAATGTAAT
TGTAACAGCACATGCTTTTGTTATAATTTTTTTTATAGTAATACCAATTATAATTGGGGG
ATTTGGAAATTGAATAGTTCCTCTATTAATTGGTGCGCCCGATATAAGATTTCCTCGTAT
AAATAATATAAGTTTCTGATTATTACCACCCTCTTTTTTACTACTAATTAGAAGTAGTTT
AGTAGAAGGTGGAGCAGGTACCGGGTGAACTGTATATCCACCTCTTAGTTCTTTGACTGG
TCATAGAGGAGCATCAGTAGATTTGGCAATTTTCTCTTTACACTTAGCAGGTATATCATC
TATTTTAGGAGCTATTAATTTTATTACAACTATTTTTAATATACGTTCACCAGGTCTATC
TTTAGAGCGAATAAGATTATTTGTTTGATCAATTTTAGTTACTGTATTTCTATTACTTTT
ATCATTACCTGTATTAGCTGGAGCAATTACAATGTTATTAACGGATCGTAATTTTAATAC
CTCTTTTTTTGATCCTGCAGGGGGAGGAGATCCTATTTTATATCAACATTTATTT
>7178_765
TACACTATATATGTTATTTGGTGTTTGATGTGGTATAGTAGGTACAGGTTTATCTTTATT
AATTCGATTTGAACTAGGTACCTCTGGTGTAATAAGGGACGATCATTTTTATAATGTAAT
TGTAACAGCACATGCTTTTGTTATAATTTTTTTTATGGTAATACCAATTATAATTGGGGG
ATTTGGAAATTGAATAGTTCCTCTATTAATTGGTGCGCCCGATATAAGATTTCCTCGTAT
AAATAATATAAGTTTCTGATTATTACCACCCTCTTTTTTACTACTAATTAGAAGTAGTTT
AGTAGAAGGTGGAGCAGGTACCGGGTGAACTGTATATCCACCTCTTAGTTCTTTGACTGG
TCATAGAGGAGCATCAGTAGATTTGGCAATTTTCTCTTTACACTTAGCAGGTATATCATC
TATTTTAGGAGCTATTAATTTTATTACAACTATTTTTAATATACGTTCACCAGGTCTATC
TTTAGAGCGAATAAGATTATTTGTTTGATCAATTTTAGTTACTGTATTTCTATTACTTTT
ATCATTACCTGTATTAGCTGGAGCAATTACAATGTTATTAACGGATCGTAATTTTAATAC
CTCTTTTTTTGATCCTGCAGGGGGAGGAGATCCTATTTTATATCAACATTTATTT
>7177_765
TACACTATATATGTTATTTGGTGTTTGATGTGGTATAGTAGGTACAGGTTTATCTTTATT
AATTCGATTTGAACTAGGTACCTCTGGTGTAATAAGGGACGATCATTTTTATAATGTAAT
TGTAACAGCACATGCTTTTGTTATAATTTTTTTTATGGTAATACCAATTATAATTGGGGG
ATTTGGAAATTGAATAGTTCCTCTATTAATTGGTGCGCCCGATATAAGATTTCCTCGTAT
AAATAATATAAGTTTCTGATTATTACCACCCTCTTTTTTACTACTAATTAGAAGTAGTTT
AGTAGAAGGTGGAGCAGGTACCGGGTGAACTGTATATCCACCTCTTAGTTCTTTGACTGG
TCATAGAGGAGCATCAGTAGATTTGGCAATTTTCTCTTTACACTTAGCAGGTATATCATC
TATTTTAGGAGCTATTAATTTTATTACAACTATTTTTAATATACGTTCACCAGGTCTATC
TTTAGAGCGAATAAGATTATTTGTTTGATCAATTTTAGTTACTGTATTTCTATTACTTTT
ATCATTACCTGTATTAGCTGGAGCAATTACAATGTTATTAACGGATCGTAATTTTAATAC
CTCTTTTTTTGATCCTGCAGGGGGAGGAGATCCTATTTTATATCAACATTTATTT
>7176_765
TACACTATATATGTTATTTGGTGTTTGATGTGGTATAGTAGGTACAGGTTTATCTTTATT
AATTCGATTTGAACTAGGTACCTCTGGTGTAATAAGGGACGATCATTTTTATAATGTAAT
TGTAACAGCACATGCTTTTGTTATAATTTTTTTTATGGTAATACCAATTATAATTGGGGG
ATTTGGAAATTGAATAGTTCCTCTATTAATTGGTGCGCCCGATATAAGATTTCCTCGTAT
AAATAATATAAGTTTCTGATTATTACCACCCTCTTTTTTACTACTAATTAGAAGTAGTTT
AGTAGAAGGTGGAGCAGGTACCGGGTGAACTGTATATCCACCTCTTAGTTCTTTGACTGG
TCATAGAGGAGCATCAGTAGATTTGGCAATTTTCTCTTTACACTTAGCAGGTATATCATC
TATTTTAGGAGCTATTAATTTTATTACAACTATTTTTAATATACGTTCACCAGGTCTATC
TTTAGAGCGAATAAGATTATTTGTTTGATCAATTTTAGTTACTGTATTTCTATTACTTTT
ATCATTACCTGTATTAGCTGGAGCAATTACAATGTTATTAACGGATCGTAATTTTAATAC
CTCTTTTTTTGATCCTGCAGGGGGAGGAGATCCTATTTTATATCAACATTTATTT
>7175_765
TACACTATATATGTTATTTGGTGTTTGATGTGGTATAGTAGGTACAGGTTTATCTTTATT
AATTCGATTTGAACTAGGTACCTCTGGTGTAATAAGGGACGATCATTTTTATAATGTAAT
TGTAACAGCACATGCTTTTGTTATAATTTTTTTTATGGTAATACCAATTATAATTGGGGG
ATTTGGAAATTGAATAGTTCCTCTATTAATTGGTGCGCCCGATATAAGATTTCCTCGTAT
AAATAATATAAGTTTCTGATTATTACCACCCTCTTTTTTACTACTAATTAGAAGTAGTTT
AGTAGAAGGTGGAGCAGGTACCGGGTGAACTGTATATCCACCTCTTAGTTCTTTGACTGG
TCATAGAGGAGCATCAGTAGATTTGGCAATTTTCTCTTTACACTTAGCAGGTATATCATC
TATTTTAGGAGCTATTAATTTTATTACAACTATTTTTAATATACGTTCACCAGGTCTATC
TTTAGAGCGAATAAGATTATTTGTTTGATCAATTTTAGTTACTGTATTTCTATTACTTTT
ATCATTACCTGTATTAGCTGGAGCAATTACAATGTTATTAACGGATCGTAATTTTAATAC
CTCTTTTTTTGATCCTGCAGGGGGAGGAGATCCTATTTTATATCAACATTTATTT
>7174_765
TACACTATATATGTTATTTGGTGTTTGATGTGGTATAGTAGGTACAGGTTTATCTTTATT
AATTCGATTTGAACTAGGTACCTCTGGTGTAATAAGGGACGATCATTTTTATAATGTAAT
TGTAACAGCACATGCTTTTGTTATAATTTTTTTTATGGTAATACCAATTATAATTGGGGG
ATTTGGAAATTGAATAGTTCCTCTATTAATTGGTGCGCCCGATATAAGATTTCCTCGTAT
AAATAATATAAGTTTCTGATTATTACCACCCTCTTTTTTACTACTAATTAGAAGTAGTTT
AGTAGAAGGTGGAGCAGGTACCGGGTGAACTGTATATCCACCTCTTAGTTCTTTGACTGG
TCATAGAGGAGCATCAGTAGATTTGGCAATTTTCTCTTTACACTTAGCAGGTATATCATC
TATTTTAGGAGCTATTAATTTTATTACAACTATTTTTAATATACGTTCACCAGGTCTATC
TTTAGAGCGAATAAGATTATTTGTTTGATCAATTTTAGTTACTGTATTTCTATTACTTTT
ATCATTACCTGTATTAGCTGGAGCAATTACAATGTTATTAACGGATCGTAATTTTAATAC
CTCTTTTTTTGATCCTGCAGGGGGAGGAGATCCTATTTTATATCAACATTTATTT
>7173_765
TACACTATATATGTTATTTGGTGTTTGATGTGGTATAGTAGGTACAGGTTTATCTTTATT
AATTCGATTTGAACTAGGTACCTCTGGTGTAATAAGGGACGATCATTTTTATAATGTAAT
TGTAACAGCACATGCTTTTGTTATAATTTTTTTTATGGTAATACCAATTATAATTGGGGG
ATTTGGAAATTGAATAGTTCCTCTATTAATTGGTGCGCCCGATATAAGATTTCCTCGTAT
AAATAATATAAGTTTCTGATTATTACCACCCTCTTTTTTACTACTAATTAGAAGTAGTTT
AGTAGAAGGTGGAGCAGGTACCGGGTGAACTGTATATCCACCTCTTAGTTCTTTGACTGG
TCATAGAGGAGCATCAGTAGATTTGGCAATTTTCTCTTTACACTTAGCAGGTATATCATC
TATTTTAGGAGCTATTAATTTTATTACAACTATTTTTAATATACGTTCACCAGGTCTATC
TTTAGAGCGAATAAGATTATTTGTTTGATCAATTTTAGTTACTGTATTTCTATTACTTTT
ATCATTACCTGTATTAGCTGGAGCAATTACAATGTTATTAACGGATCGTAATTTTAATAC
CTCTTTTTTTGATCCTGCAGGGGGAGGAGATCCTATTTTATATCAACATTTATTT
>7172_765
TACACTATATATGTTATTTGGTGTTTGATGTGGTATAGTAGGTACAGGTTTATCTTTATT
AATTCGATTTGAACTAGGTACCTCTGGTGTAATAAGGGACGATCATTTTTATAATGTAAT
TGTAACAGCACATGCTTTTGTTATAATTTTTTTTATGGTAATACCAATTATAATTGGGGG
ATTTGGAAATTGAATAGTTCCTCTATTAATTGGTGCGCCCGATATAAGATTTCCTCGTAT
AAATAATATAAGTTTCTGATTATTACCACCCTCTTTTTTACTACTAATTAGAAGTAGTTT
AGTAGAAGGTGGAGCAGGTACCGGGTGAACTGTATATCCACCTCTTAGTTCTTTGACTGG
TCATAGAGGAGCATCAGTAGATTTGGCAATTTTCTCTTTACACTTAGCAGGTATATCATC
TATTTTAGGAGCTATTAATTTTATTACAACTATTTTTAATATACGTTCACCAGGTCTATC
TTTAGAGCGAATAAGATTATTTGTTTGATCAATTTTAGTTACTGTATTTCTATTACTTTT
ATCATTACCTGTATTAGCTGGAGCAATTACAATGTTATTAACGGATCGTAATTTTAATAC
CTCTTTTTTTGATCCTGCAGGGGGAGGAGATCCTATTTTATATCAACATTTATTT
>7171_765
TACACTATATATGTTATTTGGTGTTTGATGTGGTATAGTAGGTACAGGTTTATCTTTATT
AATTCGATTTGAACTAGGTACCTCTGGTGTAATAAGGGACGATCATTTTTATAATGTAAT
TGTAACAGCACATGCTTTTGTTATAATTTTTTTTATGGTAATACCAATTATAATTGGGGG
ATTTGGAAATTGAATAGTTCCTCTATTAATTGGTGCGCCCGATATAAGATTTCCTCGTAT
AAATAATATAAGTTTCTGATTATTACCACCCTCTTTTTTACTACTAATTAGAAGTAGTTT
AGTAGAAGGTGGAGCAGGTACCGGGTGAACTGTATATCCACCTCTTAGTTCTTTGACTGG
TCATAGAGGAGCATCAGTAGATTTGGCAATTTTCTCTTTACACTTAGCAGGTATATCATC
TATTTTAGGAGCTATTAATTTTATTACAACTATTTTTAATATACGTTCACCAGGTCTATC
TTTAGAGCGAATAAGATTATTTGTTTGATCAATTTTAGTTACTGTATTTCTATTACTTTT
ATCATTACCTGTATTAGCTGGAGCAATTACAATGTTATTAACGGATCGTAATTTTAATAC
CTCTTTTTTTGATCCTGCAGGGGGAGGAGATCCTATTTTATATCAACATTTATTT
>7170_765
TACACTATATATGTTATTTGGTGTTTGATGTGGTATAGTAGGTACAGGTTTATCTTTATT
AATTCGATTTGAACTAGGTACCTCTGGTGTAATAAGGGACGATCATTTTTATAATGTAAT
TGTAACAGCACATGCTTTTGTTATAATTTTTTTTATGGTAATACCAATTATAATTGGGGG
ATTTGGAAATTGAATAGTTCCTCTATTAATTGGTGCGCCCGATATAAGATTTCCTCGTAT
AAATAATATAAGTTTCTGATTATTACCACCCTCTTTTTTACTACTAATTAGAAGTAGTTT
AGTAGAAGGTGGAGCAGGTACCGGGTGAACTGTATATCCACCTCTTAGTTCTTTGACTGG
TCATAGAGGAGCATCAGTAGATTTGGCAATTTTCTCTTTACACTTAGCAGGTATATCATC
TATTTTAGGAGCTATTAATTTTATTACAACTATTTTTAATATACGTTCACCAGGTCTATC
TTTAGAGCGAATAAGATTATTTGTTTGATCAATTTTAGTTACTGTATTTCTATTACTTTT
ATCATTACCTGTATTAGCTGGAGCAATTACAATGTTATTAACGGATCGTAATTTTAATAC
CTCTTTTTTTGATCCTGCAGGGGGAGGAGATCCTATTTTATATCAACATTTATTT
>7188_766
TACACTATATATGTTATTTGGTGTTTGATGTGGTATAGTAGGTACAGGTTTATCTTTATT
AATTCGATTTGAACTAGGTACCTCTGGTGTAATAAGGGACGATCATTTTTATAATGTAAT
TGTAACAGCACATGCTTTTGTTATAATTTTTTTTATGGTAATACCAATTATAATTGGGGG
ATTTGGAAATTGAATAGTTCCTCTATTAATTGGTGCGCCCGATATAAGATTTCCTCGTAT
AAATAATATAAGTTTCTGATTATTACCACCCTCTTTTTTACTACTAATTAGAAGTAGTTT
AGTAGAAGGTGGAGCAGGTACCGGGTGAACTGTATACCCACCTCTTAGTTCTTTGACTGG
TCATAGAGGAGCATCAGTAGATTTGGCAATTTTCTCTTTACACTTAGCAGGTATATCATC
TATTTTAGGAGCTATTAATTTTATTACAACTATTTTTAATATACGTTCACCAGGTCTATC
TTTAGAGCGAATAAGATTATTTGTTTGATCAATTTTAGTTACTGTATTTCTATTACTTTT
ATCATTACCTGTATTAGCTGGAGCAATTACAATGTTATTAACGGATCGTAATTTTAATAC
CTCTTTTTTTGATCCTGCAGGGGGAGGAGATCCTATTTTATATCAACATTTATTT
>7187_766
TACACTATATATGTTATTTGGTGTTTGATGTGGTATAGTAGGTACAGGTTTATCTTTATT
AATTCGATTTGAACTAGGTACCTCTGGTGTAATAAGGGACGATCATTTTTATAATGTAAT
TGTAACAGCACATGCTTTTGTTATAATTTTTTTTATGGTAATACCAATTATAATTGGGGG
ATTTGGAAATTGAATAGTTCCTCTATTAATTGGTGCGCCCGATATAAGATTTCCTCGTAT
AAATAATATAAGTTTCTGATTATTACCACCCTCTTTTTTACTACTAATTAGAAGTAGTTT
AGTAGAAGGTGGAGCAGGTACCGGGTGAACTGTATATCCACCTCTTAGTTCTTTGACTGG
TCATAGAGGAGCATCAGTAGATTTGGCAATTTTCTCTTTACACTTAGCAGGTATATCATC
TATTTTAGGAGCTATTAATTTTATTACAACTATTTTTAATATACGTTCACCAGGTCTATC
TTTAGAGCGAATAAGATTATTTGTTTGATCAATTTTAGTTACTGTATTTCTATTACTTTT
ATCATTACCTGTATTAGCTGGAGCAATTACAATGTTATTAACGGATCGTAATTTTAATAC
CTCTTTTTTTGATCCTGCAGGGGGAGGAGATCCTATTTTATATCAACATTTATTT
>7186_766
TACACTATATATGTTATTTGGTGTTTGATGTGGTATAGTAGGTACAGGTTTATCTTTATT
AATTCGATTTGAACTAGGTACCTCTGGTGTAATAAGGGACGATCATTTTTATAATGTAAT
TGTAACAGCACATGCTTTTGTTATAATTTTTTTTATGGTAATACCAATTATAATTGGGGG
ATTTGGAAATTGAATAGTTCCTCTATTAATTGGTGCGCCCGATATAAGATTTCCTCGTAT
AAATAATATAAGTTTCTGATTATTACCACCCTCTTTTTTACTACTAATTAGAAGTAGTTT
AGTAGAAGGTGGAGCAGGTACCGGGTGAACTGTATATCCACCTCTTAGTTCTTTGACTGG
TCATAGAGGAGCATCAGTAGATTTGGCAATTTTCTCTTTACACTTAGCAGGTATATCATC
TATTTTAGGAGCTATTAATTTTATTACAACTATTTTTAATATACGTTCACCAGGTCTATC
TTTAGAGCGAATAAGATTATTTGTTTGATCAATTTTAGTTACTGTATTTCTATTACTTTT
ATCATTACCTGTATTAGCTGGAGCAATTACAATGTTATTAACGGATCGTAATTTTAATAC
CTCTTTTTTTGATCCTGCAGGGGGAGGAGATCCTATTTTATATCAACATTTATTT
>7185_766
TACACTATATATGTTATTTGGTGTTTGATGTGGTATAGTAGGTACAGGTTTATCTTTATT
AATTCGATTTGAACTAGGTACCTCTGGTGTAATAAGGGACGATCATTTTTATAATGTAAT
TGTAACAGCACATGCTTTTGTTATAATTTTTTTTATGGTAATACCAATTATAATTGGGGG
ATTTGGAAATTGAATAGTTCCTCTATTAATTGGTGCGCCCGATATAAGATTTCCTCGTAT
AAATAATATAAGTTTCTGATTATTACCACCCTCTTTTTTACTACTAATTAGAAGTAGTTT
AGTAGAAGGTGGAGCAGGTACCGGGTGAACTGTATATCCACCTCTTAGTTCTTTGACTGG
TCATAGAGGAGCATCAGTAGATTTGGCAATTTTCTCTTTACACTTAGCAGGTATATCATC
TATTTTAGGAGCTATTAATTTTATTACAACTATTTTTAATATACGTTCACCAGGTCTATC
TTTAGAGCGAATAAGATTATTTGTTTGATCAATTTTAGTTACTGTATTTCTATTACTTTT
ATCATTACCTGTATTAGCTGGAGCAATTACAATGTTATTAACGGATCGTAATTTTAATAC
CTCTTTTTTTGATCCTGCAGGGGGAGGAGATCCTATTTTATATCAACATTTATTT
>7184_766
TACACTATATATGTTATTTGGTGTTTGATGTGGTATAGTAGGTACAGGTTTATCTTTATT
AATTCGATTTGAACTAGGTACCTCTGGTGTAATAAGGGACGATCATTTTTATAATGTAAT
TGTAACAGCACATGCTTTTGTTATAATTTTTTTTATGGTAATACCAATTATAATTGGGGG
ATTTGGAAATTGAATAGTTCCTCTATTAATTGGTGCGCCCGATATAAGATTTCCTCGTAT
AAATAATATAAGTTTCTGATTATTACCACCCTCTTTTTTACTACTAATTAGAAGTAGTTT
AGTAGAAGGTGGAGCAGGTACCGGGTGAACTGTATATCCACCTCTTAGTTCTTTGACTGG
TCATAGAGGAGCATCAGTAGATTTGGCAATTTTCTCTTTACACTTAGCAGGTATATCATC
TATTTTAGGAGCTATTAATTTTATTACAACTATTTTTAATATACGTTCACCAGGTCTATC
TTTAGAGCGAATAAGATTATTTGTTTGATCAATTTTAGTTACTGTATTTCTATTACTTTT
ATCATTACCTGTATTAGCTGGAGCAATTACAATGTTATTAACGGATCGTAATTTTAATAC
CTCTTTTTTTGATCCTGCAGGGGGAGGAGATCCTATTTTATATCAACATTTATTT
>7183_766
TACACTATATATGTTATTTGGTGTTTGATGTGGTATAGTAGGTACAGGTTTATCTTTATT
AATTCGATTTGAACTAGGTACCTCTGGTGTAATAAGGGACGATCATTTTTATAATGTAAT
TGTAACAGCACATGCTTTTGTTATAATTTTTTTTATGGTAATACCAATTATAATTGGGGG
ATTTGGAAATTGAATAGTTCCTCTATTAATTGGTGCGCCCGATATAAGATTTCCTCGTAT
AAATAATATAAGTTTCTGATTATTACCACCCTCTTTTTTACTACTAATTAGAAGTAGTTT
AGTAGAAGGTGGAGCAGGTACCGGGTGAACTGTATATCCACCTCTTAGTTCTTTGACTGG
TCATAGAGGAGCATCAGTAGATTTGGCAATTTTCTCTTTACACTTAGCAGGTATATCATC
TATTTTAGGAGCTATTAATTTTATTACAACTATTTTTAATATACGTTCACCAGGTCTATC
TTTAGAGCGAATAAGATTATTTGTTTGATCAATTTTAGTTACTGTATTTCTATTACTTTT
ATCATTACCTGTATTAGCTGGAGCAATTACAATGTTATTAACGGATCGTAATTTTAATAC
CTCTTTTTTTGATCCTGCAGGGGGAGGAGATCCTATTTTATATCAACATTTATTT
>7182_766
TACACTATATATGTTATTTGGTGTTTGATGTGGTATAGTAGGTACAGGTTTATCTTTATT
AATTCGATTTGAACTAGGTACCTCTGGTGTAATAAGGGACGATCATTTTTATAATGTAAT
TGTAACAGCACATGCTTTTGTTATAATTTTTTTTATGGTAATACCAATTATAATTGGGGG
ATTTGGAAATTGAATAGTTCCTCTATTAATTGGTGCGCCCGATATAAGATTTCCTCGTAT
AAATAATATAAGTTTCTGATTATTACCACCCTCTTTTTTACTACTAATTAGAAGTAGTTT
AGTAGAAGGTGGAGCAGGTACCGGGTGAACTGTATATCCACCTCTTAGTTCTTTGACTGG
TCATAGAGGAGCATCAGTAGATTTGGCAATTTTCTCTTTACACTTAGCAGGTATATCATC
TATTTTAGGAGCTATTAATTTTATTACAACTATTTTTAATATACGTTCACCAGGTCTATC
TTTAGAGCGAATAAGATTATTTGTTTGATCAATTTTAGTTACTGTATTTCTATTACTTTT
ATCATTACCTGTATTAGCTGGAGCAATTACAATGTTATTAACGGATCGTAATTTTAATAC
CTCTTTTTTTGATCCTGCAGGGGGAGGAGATCCTATTTTATATCAACATTTATTT
>7181_766
TACACTATATATGTTATTTGGTGTTTGATGTGGTATAGTAGGTACAGGTTTATCTTTATT
AATTCGATTTGAACTAGGTACCTCTGGTGTAATAAGGGACGATCATTTTTATAATGTAAT
TGTAACAGCACATGCTTTTGTTATAATTTTTTTTATGGTAATACCAATTATAATTGGGGG
ATTTGGAAATTGAATAGTTCCTCTATTAATTGGTGCGCCCGATATAAGATTTCCTCGTAT
AAATAATATAAGTTTCTGATTATTACCACCCTCTTTTTTACTACTAATTAGAAGTAGTTT
AGTAGAAGGTGGAGCAGGTACCGGGTGAACTGTATATCCACCTCTTAGTTCTTTGACTGG
TCATAGAGGAGCATCAGTAGATTTGGCAATTTTCTCTTTACACTTAGCAGGTATATCATC
TATTTTAGGAGCTATTAATTTTATTACAACTATTTTTAATATACGTTCACCAGGTCTATC
TTTAGAGCGAATAAGATTATTTGTTTGATCAATTTTAGTTACTGTATTTCTATTACTTTT
ATCATTACCTGTATTAGCTGGAGCAATTACAATGTTATTAACGGATCGTAATTTTAATAC
CTCTTTTTTTGATCCTGCAGGGGGAGGAGATCCTATTTTATATCAACATTTATTT
>7180_766
TACACTATATATGTTATTTGGTGTTTGATGTGGTATAGTAGGTACAGGTTTATCTTTATT
AATTCGATTTGAACTAGGTACCTCTGGTGTAATAAGGGACGATCATTTTTATAATGTAAT
TGTAACAGCACATGCTTTTGTTATAATTTTTTTTATGGTAATACCAATTATAATTGGGGG
ATTTGGAAATTGAATAGTTCCTCTATTAATTGGTGCGCCCGATATAAGATTTCCTCGTAT
AAATAATATAAGTTTCTGATTATTACCACCCTCTTTTTTACTACTAATTAGAAGTAGTTT
AGTAGAAGGTGGAGCAGGTACCGGGTGAACTGTATATCCACCTCTTAGTTCTTTGACTGG
TCATAGAGGAGCATCAGTAGATTTGGCAATTTTCTCTTTACACTTAGCAGGTATATCATC
TATTTTAGGAGCTATTAATTTTATTACAACTATTTTTAATATACGTTCACCAGGTCTATC
TTTAGAGCGAATAAGATTATTTGTTTGATCAATTTTAGTTACTGTATTTCTATTACTTTT
ATCATTACCTGTATTAGCTGGAGCAATTACAATGTTATTAACGGATCGTAATTTTAATAC
CTCTTTTTTTGATCCTGCAGGGGGAGGAGATCCTATTTTATATCAACATTTATTT
>7179_766
TACACTATATATGTTATTTGGTGTTTGATGTGGTATAGTAGGTACAGGTTTATCTTTATT
AATTCGATTTGAACTAGGTACCTCTGGTGTAATAAGGGACGATCATTTTTATAATGTAAT
TGTAACAGCACATGCTTTTGTTATAATTTTTTTTATGGTAATACCAATTATAATTGGGGG
ATTTGGAAATTGAATAGTTCCTCTATTAATTGGTGCGCCCGATATAAGATTTCCTCGTAT
AAATAATATAAGTTTCTGATTATTACCACCCTCTTTTTTACTACTAATTAGAAGTAGTTT
AGTAGAAGGTGGAGCAGGTACCGGGTGAACTGTATATCCACCTCTTAGTTCTTTGACTGG
TCATAGAGGAGCATCAGTAGATTTGGCAATTTTCTCTTTACACTTAGCAGGTATATCATC
TATTTTAGGAGCTATTAATTTTATTACAACTATTTTTAATATACGTTCACCAGGTCTATC
TTTAGAGCGAATAAGATTATTTGTTTGATCAATTTTAGTTACTGTATTTCTATTACTTTT
ATCATTACCTGTATTAGCTGGAGCAATTACAATGTTATTAACGGATCGTAATTTTAATAC
CTCTTTTTTTGATCCTGCAGGGGGAGGAGATCCTATTTTATATCAACATTTATTT
>7198_767
TACACTATATATGTTATTTGGTGTTTGATGTGGTATAGTAGGTACAGGTTTATCTTTATT
AATTCGATTTGAACTAGGTACCTCTGGTGTAATAAGGGACGATCATTTTTATAATGTAAT
TGTAACAGCACATGCTTTTGTTATAATTTTTTTTATGGTAATACCAATTATAATTGGGGG
ATTTGGAAATTGAATAGTTCCTCTATTAATTGGTGCGCCCGATATAAGATTTCCTCGTAT
AAATAATATAAGTTTCTGATTATTACCACCCTCTTTTTTACTACTAATTAGAAGTAGTTT
AGTAGAAGGTGGAGCAGGTACCGGGTGAACTGTATATCCACCTCTTAGTTCTTTGACTGG
TCATAGAGGAGCATCAGTAGATTTGGCAATTTTCTCTTTACACTTAGCAGGTATATCATC
TATTTTAGGAGCTATTAATTTTATTACAACTATTTTTAATATACGTTCACCAGGTCTATC
TTTAGAGCGAATAAGATTATTTGTTTGATCAATTTTAGTTACTGTATTTCTATTACTTTT
ATCATTACCTGTATTAGCTGGAGCAATTACAATGTTATTAACGGATCGTAATTTTAATAC
CTCTTTTTTTGATCCTGCAGGGGGAGGAGATCCTATTTTATATCAACATTTATTT
>7197_767
TACACTATATATGTTATTTGGTGTTTGATGTGGTATAGTAGGTACAGGTTTATCTTTATT
AATTCGATTTGAACTAGGTACCTCTGGTGTAATAAGGGACGATCATTTTTATAATGTAAT
TGTAACAGCACATGCTTTTGTTATAATTTTTTTTATGGTAATACCAATTATAATTGGGGG
ATTTGGAAATTGAATAGTTCCTCTATTAATTGGTGCGCCCGATATAAGATTTCCTCGTAT
AAATAATATAAGTTTCTGATTATTACCACCCTCTTTTTTACTACTAATTAGAAGTAGTTT
AGTAGAAGGTGGAGCAGGTACCGGGTGAACTGTATATCCACCTCTTAGTTCTTTGACTGG
TCATAGAGGAGCATCAGTAGATTTGGCAATTTTCTCTTTACACTTAGCAGGTATATCATC
TATTTTAGGAGCTATTAATTTTATTACAACTATTTTTAATATACGTTCACCAGGTCTATC
TTTAGAGCGAATAAGATTATTTGTTTGATCAATTTTAGTTACTGTATTTCTATTACTTTT
ATCATTACCTGTATTAGCTGGAGCAATTACAATGTTATTAACGGATCGTAATTTTAATAC
CTCTTTTTTTGATCCTGCAGGGGGAGGAGATCCTATTTTATATCAACATTTATTT
>7196_767
TACACTATATATGTTATTTGGTGTTTGATGTGGTATAGTAGGTACAGGTTTATCTTTATT
AATTCGATTTGAACTAGGTACCTCTGGTGTAATAAGGGACGATCATTTTTATAATGTAAT
TGTAACAGCACATGCTTTTGTTATAATTTTTTTTATGGTAATACCAATTATAATTGGGGG
ATTTGGAAATTGAATAGTTCCTCTATTAATTGGTGCGCCCGATATAAGATTTCCTCGTAT
AAATAATATAAGTTTCTGATTATTACCACCCTCTTTTTTACTACTAATTAGAAGTAGTTT
AGTAGAAGGTGGAGCAGGTACCGGGTGAACTGTATATCCACCTCTTAGTTCTTTGACTGG
TCATAGAGGAGCATCAGTAGATTTGGCAATTTTCTCTTTACACTTAGCAGGTATATCATC
TATTTTAGGAGCTATTAATTTTATTACAACTATTTTTAATATACGTTCACCAGGTCTATC
TTTAGAGCGAATAAGATTATTTGTTTGATCAATTTTAGTTACTGTATTTCTATTACTTTT
ATCATTACCTGTATTAGCTGGAGCAATTACAATGTTATTAACGGATCGTAATTTTAATAC
CTCTTTTTTTGATCCTGCAGGGGGAGGAGATCCTATTTTATATCAACATTTATTT
>7195_767
TACACTATATATGTTATTTGGTGTTTGATGTGGTATAGTAGGTACAGGTTTATCTTTATT
AATTCGATTTGAACTAGGTACCTCTGGTGTAATAAGGGACGATCATTTTTATAATGTAAT
TGTAACAGCACATGCTTTTGTTATAATTTTTTTTATGGTAATACCAATTATAATTGGGGG
ATTTGGAAATTGAATAGTTCCTCTATTAATTGGTGCGCCCGATATAAGATTTCCTCGTAT
AAATAATATAAGTTTCTGATTATTACCACCCTCTTTTTTACTACTAATTAGAAGTAGTTT
AGTAGAAGGTGGAGCAGGTACCGGGTGAACTGTATATCCACCTCTTAGTTCTTTGACTGG
TCATAGAGGAGCATCAGTAGATTTGGCAATTTTCTCTTTACACTTAGCAGGTATATCATC
TATTTTAGGAGCTATTAATTTTATTACAACTATTTTTAATATACGTTCACCAGGTCTATC
TTTAGAGCGAATAAGATTATTTGTTTGATCAATTTTAGTTACTGTATTTCTATTACTTTT
ATCATTACCTGTATTAGCTGGAGCAATTACAATGTTATTAACGGATCGTAATTTTAATAC
CTCTTTTTTTGATCCTGCAGGGGGAGGAGATCCTATTTTATATCAACATTTATTT
>7194_767
TACACTATATATGTTATTTGGTGTTTGATGTGGTATAGTAGGTACAGGTTTATCTTTATT
AATTCGATTTGAACTAGGTACCTCTGGTGTAATAAGGGACGATCATTTTTATAATGTAAT
TGTAACAGCACATGCTTTTGTTATAATTTTTTTTATGGTAATACCAATTATAATTGGGGG
ATTTGGAAATTGAATAGTTCCTCTATTAATTGGTGCGCCCGATATAAGATTTCCTCGTAT
AAATAATATAAGTTTCTGATTATTACCACCCTCTTTTTTACTACTAATTAGAAGTAGTTT
AGTAGAAGGTGGAGCAGGTACCGGGTGAACTGTATATCCACCTCTTAGTTCTTTGACTGG
TCATAGAGGAGCATCAGTAGATTTGGCAATTTTCTCTTTACACTTAGCAGGTATATCATC
TATTTTAGGAGCTATTAATTTTATTACAACTATTTTTAATATACGTTCACCAGGTCTATC
TTTAGAGCGAATAAGATTATTTGTTTGATCAATTTTAGTTACTGTATTTCTATTACTTTT
ATCATTACCTGTATTAGCTGGAGCAATTACAATGTTATTAACGGATCGTAATTTTAATAC
CTCTTTTTTTGATCCTGCAGGGGGAGGAGATCCTATTTTATATCAACATTTATTT
>7193_767
TACACTATATATGTTATTTGGTGTTTGATGTGGTATAGTAGGTACAGGTTTATCTTTATT
AATTCGATTTGAACTAGGTACCTCTGGTGTAATAAGGGACGATCATTTTTATAATGTAAT
TGTAACAGCACATGCTTTTGTTATAATTTTTTTTATGGTAATACCAATTATAATTGGGGG
ATTTGGAAATTGAATAGTTCCTCTATTAATTGGTGCGCCCGATATAAGATTTCCTCGTAT
AAATAATATAAGTTTCTGATTATTACCACCCTCTTTTTTACTACTAATTAGAAGTAGTTT
AGTAGAAGGTGGAGCAGGTACCGGGTGAACTGTATATCCACCTCTTAGTTCTTTGACTGG
TCATAGAGGAGCATCAGTAGATTTGGCAATTTTCTCTTTACACTTAGCAGGTATATCATC
TATTTTAGGAGCTATTAATTTTATTACAACTATTTTTAATATACGTTCACCAGGTCTATC
TTTAGAGCGAATAAGATTATTTGTTTGATCAATTTTAGTTACTGTATTTCTATTACTTTT
ATCATTACCTGTATTAGCTGGAGCAATTACAATGTTATTAACGGATCGTAATTTTAATAC
CTCTTTTTTTGATCCTGCAGGGGGAGGAGATCCTATTTTATATCAACATTTATTT
>7192_767
TACACTATATATGTTATTTGGTGTTTGATGTGGTATAGTAGGTACAGGTTTATCTTTATT
AATTCGATTTGAACTAGGTACCTCTGGTGTAATAAGGGACGATCATTTTTATAATGTAAT
TGTAACAGCACATGCTTTTGTTATAATTTTTTTTATGGTAATACCAATTATAATTGGGGG
ATTTGGAAATTGAATAGTTCCTCTATTAATTGGTGCGCCCGATATAAGATTTCCTCGTAT
AAATAATATAAGTTTCTGATTATTACCACCCTCTTTTTTACTACTAATTAGAAGTAGTTT
AGTAGAAGGTGGAGCAGGTACCGGGTGAACTGTATATCCACCTCTTAGTTCTTTGACTGG
TCATAGAGGAGCATCAGTAGATTTGGCAATTTTCTCTTTACACTTAGCAGGTATATCATC
TATTTTAGGAGCTATTAATTTTATTACAACTATTTTTAATATACGTTCACCAGGTCTATC
TTTAGAGCGAATAAGATTATTTGTTTGATCAATTTTAGTTACTGTATTTCTATTACTTTT
ATCATTACCTGTATTAGCTGGAGCAATTACAATGTTATTAACGGATCGTAATTTTAATAC
CTCTTTTTTTGATCCTGCAGGGGGAGGAGATCCTATTTTATATCAACATTTATTT
>7191_767
TACACTATATATGTTATTTGGTGTTTGATGTGGTATAGTAGGTACAGGTTTATCTTTATT
AATTCGATTTGAACTAGGTACCTCTGGTGTAATAAGGGACGATCATTTTTATAATGTAAT
TGTAACAGCACATGCTTTTGTTATAATTTTTTTTATGGTAATACCAATTATAATTGGGGG
ATTTGGAAATTGAATAGTTCCTCTATTAATTGGTGCGCCCGATATAAGATTTCCTCGTAT
AAATAATATAAGTTTCTGATTATTACCACCCTCTTTTTTACTACTAATTAGAAGTAGTTT
AGTAGAAGGTGGAGCAGGTACCGGGTGAACTGTATATCCACCTCTTAGTTCTTTGACTGG
TCATAGAGGAGCATCAGTAGATTTGGCAATTTTCTCTTTACACTTAGCAGGTATATCATC
TATTTTAGGAGCTATTAATTTTATTACAACTATTTTTAATATACGTTCACCAGGTCTATC
TTTAGAGCGAATAAGATTATTTGTTTGATCAATTTTAGTTACTGTATTTCTATTACTTTT
ATCATTACCTGTATTAGCTGGAGCAATTACAATGTTATTAACGGATCGTAATTTTAATAC
CTCTTTTTTTGATCCTGCAGGGGGAGGAGATCCTATTTTATATCAACATTTATTT
>7190_767
TACACTATATATGTTATTTGGTGTTTGATGTGGTATAGTAGGTACAGGTTTATCTTTATT
AATTCGATTTGAACTAGGTACCTCTGGTGTAATAAGGGACGATCATTTTTATAATGTAAT
TGTAACAGCACATGCTTTTGTTATAATTTTTTTTATGGTAATACCAATTATAATTGGGGG
ATTTGGAAATTGAATAGTTCCTCTATTAATTGGTGCGCCCGATATAAGATTTCCTCGTAT
AAATAATATAAGTTTCTGATTATTACCACCCTCTTTTTTACTACTAATTAGAAGTAGTTT
AGTAGAAGGTGGAGCAGGTACCGGGTGAACTGTATATCCACCTCTTAGTTCTTTGACTGG
TCATAGAGGAGCATCAGTAGATTTGGCAATTTTCTCTTTACACTTAGCAGGTATATCATC
TATTTTAGGAGCTATTAATTTTATTACAACTATTTTTAATATACGTTCACCAGGTCTATC
TTTAGAGCGAATAAGATTATTTGTTTGATCAATTTTAGTTACTGTATTTCTATTACTTTT
ATCATTACCTGTATTAGCTGGAGCAATTACAATGTTATTAACGGATCGTAATTTTAATAC
CTCTTTTTTTGATCCTGCAGGGGGAGGAGATCCTATTTTATATCAACATTTATTT
>7189_767
TACACTATATATGTTATTTGGTGTTTGATGTGGTATAGTAGGTACAGGTTTATCTTTATT
AATTCGATTTGAACTAGGTACCTCTGGTGTAATAAGGGACGATCATTTTTATAATGTAAT
TGTAACAGCACATGCTTTTGTTATAATTTTTTTTATGGTAATACCAATTATAATTGGGGG
ATTTGGAAATTGAATAGTTCCTCTATTAATTGGTGCGCCCGATATAAGATTTCCTCGTAT
AAATAATATAAGTTTCTGATTATTACCACCCTCTTTTTTACTACTAATTAGAAGTAGTTT
AGTAGAAGGTGGAGCAGGTACCGGGTGAACTGTATATCCACCTCTTAGTTCTTTGACTGG
TCATAGAGGAGCATCAGTAGATTTGGCAATTTTCTCTTTACACTTAGCAGGTATATCATC
TATTTTAGGAGCTATTAATTTTATTACAACTATTTTTAATATACGTTCACCAGGTCTATC
TTTAGAGCGAATAAGATTATTTGTTTGATCAATTTTAGTTACTGTATTTCTATTACTTTT
ATCATTACCTGTATTAGCTGGAGCAATTACAATGTTATTAACGGATCGTAATTTTAATAC
CTCTTTTTTTGATCCTGCAGGGGGAGGAGATCCTATTTTATATCAACATTTATTT
>7208_768
TACACTATATATGTTATTTGGTGTTTGATGTGGTATAGTAGGTACAGGTTTATCTTTATT
AATTCGATTTGAACTAGGTACCTCTGGTGTAATAAGGGACGATCATTTTTATAATGTAAT
TGTAACAGCACATGCTTTTGTTATAATTTTTTTTATGGTAATACCAATTATAATTGGGGG
ATTTGGAAATTGAATAGTTCCTCTATTAATTGGTGCGCCCGATATAAGATTTCCTCGTAT
AAATAATATAAGTTTCTGATTATTACCACCCTCTTTTTTACTACTAATTAGAAGTAGTTT
AGTAGAAGGTGGAGCAGGTACCGGGTGAACTGTATATCCACCTCTTAGTTCTTTGACTGG
TCATAGAGGAGCATCAGTAGATTTGGCAATTTTCTCTTTACACTTAGCAGGTATATCATC
TATTTTAGGAGCTATTAATTTTATTACAACTATTTTTAATATACGTTCACCAGGTCTATC
TTTAGAGCGAATAAGATTATTTGTTTGATCAATTTTAGTTACTGTATTTCTATTACTTTT
ATCATTACCTGTATTAGCTGGAGCAATTACAATGTTATTAACGGATCGTAATTTTAATAC
CTCTTTTTTTGATCCTGCAGGGGGAGGAGATCCTATTTTATATCAACATTTATTT
>7207_768
TACACTATATATGTTATTTGGTGTTTGATGTGGTATAGTAGGTACAGGTTTATCTTTATT
AATTCGATTTGAACTAGGTACCTCTGGTGTAATAAGGGACGATCATTTTTATAATGTAAT
TGTAACAGCACATGCTTTTGTTATAATTTTTTTTATGGTAATACCAATTATAATTGGGGG
ATTTGGAAATTGAATAGTTCCTCTATTAATTGGTGCGCCCGATATAAGATTTCCTCGTAT
AAATAATATAAGTTTCTGATTATTACCACCCTCTTTTTTACTACTAATTAGAAGTAGTTT
AGTAGAAGGTGGAGCAGGTACCGGGTGAACTGTATATCCACCTCTTAGTTCTTTGACTGG
TCATAGAGGAGCATCAGTAGATTTGGCAATTTTCTCTTTACACTTAGCAGGTATATCATC
TATTTTAGGAGCTATTAATTTTATTACAACTATTTTTAATATACGTTCACCAGGTCTATC
TTTAGAGCGAATAAGATTATTTGTTTGATCAATTTTAGTTACTGTATTTCTATTACTTTT
ATCATTACCTGTATTAGCTGGAGCAATTACAATGTTATTAACGGATCGTAATTTTAATAC
CTCTTTTTTTGATCCTGCAGGGGGAGGAGATCCTATTTTATATCAACATTTATTT
>7205_768
TACACTATATATGTTATTTGGTGTTTGATGTGGTATAGTAGGTACAGGTTTATCTTTATT
AATTCGATTTGAACTAGGTACCTCTGGTGTAATAAGGGACGATCATTTTTATAATGTAAT
TGTAACAGCACATGCTTTTGTTATAATTTTTTTTATGGTAATACCAATTATAATTGGGGG
ATTTGGAAATTGAATAGTTCCTCTATTAATTGGTGCGCCCGATATAAGATTTCCTCGTAT
AAATAATATAAGTTTCTGATTATTACCACCCTCTTTTTTACTACTAATTAGAAGTAGTTT
AGTAGAAGGTGGAGCAGGTACCGGGTGAACTGTATATCCACCTCTTAGTTCTTTGACTGG
TCATAGAGGAGCATCAGTAGATTTGGCAATTTTCTCTTTACACTTAGCAGGTATATCATC
TATTTTAGGAGCTATTAATTTTATTACAACTATTTTTAATATACGTTCACCAGGTCTATC
TTTAGAGCGAATAAGATTATTTGTTTGATCAATTTTAGTTACTGTATTTCTATTACTTTT
ATCATTACCTGTATTAGCTGGAGCAATTACAATGTTATTAACGGATCGTAATTTTAATAC
CTCTTTTTTTGATCCTGCAGGGGGAGGAGATCCTATTTTATATCAACATTTATTT
>7206_768
TACACTATATATGTTATTTGGTGTTTGATGTGGTATAGTAGGTACAGGTTTATCTTTATT
AATTCGATTTGAACTAGGTACCTCTGGTGTAATAAGGGACGATCATTTTTATAATGTAAT
TGTAACAGCACATGCTTTTGTTATAATTTTTTTTATAGTAATACCAATTATAATTGGGGG
ATTTGGAAATTGAATAGTTCCTCTATTAATTGGTGCGCCCGATATAAGATTTCCTCGTAT
AAATAATATAAGTTTCTGATTATTACCACCCTCTTTTTTACTACTAATTAGAAGTAGTTT
AGTAGAAGGTGGAGCAGGTACCGGGTGAACTGTATATCCACCTCTTAGTTCTTTGACTGG
TCATAGAGGAGCATCAGTAGATTTGGCAATTTTCTCTTTACACTTAGCAGGTATATCATC
TATTTTAGGAGCTATTAATTTTATTACAACTATTTTTAATATACGTTCACCAGGTCTATC
TTTAGAGCGAATAAGATTATTTGTTTGATCAATTTTAGTTACTGTATTTCTATTACTTTT
ATCATTACCTGTATTAGCTGGAGCAATTACAATGTTATTAACGGATCGTAATTTTAATAC
CTCTTTTTTTGATCCTGCAGGGGGAGGAGATCCTATTTTATATCAACATTTATTT
>7202_768
TACACTATATATGTTATTTGGTGTTTGATGTGGTATAGTAGGTACAGGTTTATCTTTATT
AATTCGATTTGAACTAGGTACCTCTGGTGTAATAAGGGACGATCATTTTTATAATGTAAT
TGTAACAGCACATGCTTTTGTTATAATTTTTTTTATAGTAATACCAATTATAATTGGGGG
ATTTGGAAATTGAATAGTTCCTCTATTAATTGGTGCGCCCGATATAAGATTTCCTCGTAT
AAATAATATAAGTTTCTGATTATTACCACCCTCTTTTTTACTACTAATTAGAAGTAGTTT
AGTAGAAGGTGGAGCAGGTACCGGGTGAACTGTATATCCACCTCTTAGTTCTTTGACTGG
TCATAGAGGAGCATCAGTAGATTTGGCAATTTTCTCTTTACACTTAGCAGGTATATCATC
TATTTTAGGAGCTATTAATTTTATTACAACTATTTTTAATATACGTTCACCAGGTCTATC
TTTAGAGCGAATAAGATTATTTGTTTGATCAATTTTAGTTACTGTATTTCTATTACTTTT
ATCATTACCTGTATTAGCTGGAGCAATTACAATGTTATTAACGGATCGTAATTTTAATAC
CTCTTTTTTTGATCCTGCAGGGGGAGGAGATCCTATTTTATATCAACATTTATTT
>7204_768
TACACTATATATGTTATTTGGTGTTTGATGTGGTATAGTAGGTACAGGTTTATCTTTATT
AATTCGATTTGAACTAGGTACCTCTGGTGTAATAAGGGACGATCATTTTTATAATGTAAT
TGTAACAGCACATGCTTTTGTTATAATTTTTTTTATGGTAATACCAATTATAATTGGGGG
ATTTGGAAATTGAATAGTTCCTCTATTAATTGGTGCGCCCGATATAAGATTTCCTCGTAT
AAATAATATAAGTTTCTGATTATTACCACCCTCTTTTTTACTACTAATTAGAAGTAGTTT
AGTAGAAGGTGGAGCAGGTACCGGGTGAACTGTATATCCACCTCTTAGTTCTTTGACTGG
TCATAGAGGAGCATCAGTAGATTTGGCAATTTTCTCTTTACACTTAGCAGGTATATCATC
TATTTTAGGAGCTATTAATTTTATTACAACTATTTTTAATATACGTTCACCAGGTCTATC
TTTAGAGCGAATAAGATTATTTGTTTGATCAATTTTAGTTACTGTATTTCTATTACTTTT
ATCATTACCTGTATTAGCTGGAGCAATTACAATGTTATTAACGGATCGTAATTTTAATAC
CTCTTTTTTTGATCCTGCAGGGGGAGGAGATCCTATTTTATATCAACATTTATTT
>7201_768
TACACTATATATGTTATTTGGTGTTTGATGTGGTATAGTAGGTACAGGTTTATCTTTATT
AATTCGATTTGAACTAGGTACCTCTGGTGTAATAAGGGACGATCATTTTTATAATGTAAT
TGTAACAGCACATGCTTTTGTTATAATTTTTTTTATGGTAATACCAATTATAATTGGGGG
ATTTGGAAATTGAATAGTTCCTCTATTAATTGGTGCGCCCGATATAAGATTTCCTCGTAT
AAATAATATAAGTTTCTGATTATTACCACCCTCTTTTTTACTACTAATTAGAAGTAGTTT
AGTAGAAGGTGGAGCAGGTACCGGGTGAACTGTATATCCACCTCTTAGTTCTTTGACTGG
TCATAGAGGAGCATCAGTAGATTTGGCAATTTTCTCTTTACACTTAGCAGGTATATCATC
TATTTTAGGAGCTATTAATTTTATTACAACTATTTTTAATATACGTTCACCAGGTCTATC
TTTAGAGCGAATAAGATTATTTGTTTGATCAATTTTAGTTACTGTATTTCTATTACTTTT
ATCATTACCTGTATTAGCTGGAGCAATTACAATGTTATTAACGGATCGTAATTTTAATAC
CTCTTTTTTTGATCCTGCAGGGGGAGGAGATCCTATTTTATATCAACATTTATTT
>7200_768
TACACTATATATGTTATTTGGTGTTTGATGTGGTATAGTAGGTACAGGTTTATCTTTATT
AATTCGATTTGAACTAGGTACCTCTGGTGTAATAAGGGACGATCATTTTTATAATGTAAT
TGTAACAGCACATGCTTTTGTTATAATTTTTTTTATGGTAATACCAATTATAATTGGGGG
ATTTGGAAATTGAATAGTTCCTCTATTAATTGGTGCGCCCGATATAAGATTTCCTCGTAT
AAATAATATAAGTTTCTGATTATTACCACCCTCTTTTTTACTACTAATTAGAAGTAGTTT
AGTAGAAGGTGGAGCAGGTACCGGGTGAACTGTATATCCACCTCTTAGTTCTTTGACTGG
TCATAGAGGAGCATCAGTAGATTTGGCAATTTTCTCTTTACACTTAGCAGGTATATCATC
TATTTTAGGAGCTATTAATTTTATTACAACTATTTTTAATATACGTTCACCAGGTCTATC
TTTAGAGCGAATAAGATTATTTGTTTGATCAATTTTAGTTACTGTATTTCTATTACTTTT
ATCATTACCTGTATTAGCTGGAGCAATTACAATGTTATTAACGGATCGTAATTTTAATAC
CTCTTTTTTTGATCCTGCAGGGGGAGGAGATCCTATTTTATATCAACATTTATTT
>7199_768
TACACTATATATGTTATTTGGTGTTTGATGTGGTATAGTAGGTACAGGTTTATCTTTATT
AATTCGATTTGAACTAGGTACCTCTGGTGTAATAAGGGACGATCATTTTTATAATGTAAT
TGTAACAGCACATGCTTTTGTTATAATTTTTTTTATGGTAATACCAATTATAATTGGGGG
ATTTGGAAATTGAATAGTTCCTCTATTAATTGGTGCGCCCGATATAAGATTTCCTCGTAT
AAATAATATAAGTTTCTGATTATTACCACCCTCTTTTTTACTACTAATTAGAAGTAGTTT
AGTAGAAGGTGGAGCAGGTACCGGGTGAACTGTATATCCACCTCTTAGTTCTTTGACTGG
TCATAGAGGAGCATCAGTAGATTTGGCAATTTTCTCTTTACACTTAGCAGGTATATCATC
TATTTTAGGAGCTATTAATTTTATTACAACTATTTTTAATATACGTTCACCAGGTCTATC
TTTAGAGCGAATAAGATTATTTGTTTGATCAATTTTAGTTACTGTATTTCTATTACTTTT
ATCATTACCTGTATTAGCTGGAGCAATTACAATGTTATTAACGGATCGTAATTTTAATAC
CTCTTTTTTTGATCCTGCAGGGGGAGGAGATCCTATTTTATATCAACATTTATTT
>7203_768
TACACTATATATGTTATTTGGTGTTTGATGTGGTATAGTAGGTACAGGTTTATCTTTATT
AATTCGATTTGAACTAGGTACCTCTGGTGTAATAAGGGACGATCATTTTTATAATGTAAT
TGTAACAGCACATGCTTTTGTTATAATTTTTTTTATAGTAATACCAATTATAATTGGGGG
ATTTGGAAATTGAATAGTTCCTCTATTAATTGGTGCGCCCGATATAAGATTTCCTCGTAT
AAATAATATAAGTTTCTGATTATTACCACCCTCTTTTTTACTACTAATTAGAAGTAGTTT
AGTAGAAGGTGGAGCAGGTACCGGGTGAACTGTATATCCACCTCTTAGTTCTTTGACTGG
TCATAGAGGAGCATCAGTAGATTTGGCAATTTTCTCTTTACACTTAGCAGGTATATCATC
TATTTTAGGAGCTATTAATTTTATTACAACTATTATTAATATACGTTCACCAGGTCTATC
TTTAGAGCGAATAAGATTATTTGTTTGATCAATTTTAGTTACTGTATTTCTATTACTTTT
ATCATTACCTGTATTAGCTGGAGCAATTACAATGTTATTAACGGATCGTAATTTTAATAC
CTCTTTTTTTGATCCTGCAGGGGGAGGAGATCCTATTTTATATCAACATTTATTT
>7212_769
TACACTATATATGTTATTTGGTGTTTGATGTGGTATAGTAGGTACAGGTTTATCTTTATT
AATTCGATTTGAACTAGGTACCTCTGGTGTAATAAGGGACGATCATTTTTATAATGTAAT
TGTAACAGCACATGCTTTTGTTATAATTTTTTTTATGGTAATACCAATTATAATTGGGGG
ATTTGGAAATTGAATAGTTCCTCTATTAATTGGTGCGCCCGATATAAGATTTCCTCGTAT
AAATAATATAAGTTTCTGATTATTACCACCCTCTTTTTTACTACTAATTAGAAGTAGTTT
AGTAGAAGGTGGAGCAGGTACCGGGTGAACTGTATATCCACCTCTTAGTTCTTTGACTGG
TCATAGAGGAGCATCAGTAGATTTGGCAATTTTCTCTTTACACTTAGCAGGTATATCATC
TATTTTAGGAGCTATTAATTTTATTACAACTATTTTTAATATACGTTCACCAGGTCTATC
TTTAGAGCGAATAAGATTATTTGTTTGATCAATTTTAGTTACTGTATTTCTATTACTTTT
ATCATTACCTGTATTAGCTGGAGCAATTACAATGTTATTAACGGATCGTAATTTTAATAC
CTCTTTTTTTGATCCTGCAGGGGGAGGAGATCCTATTTTATATCAACATTTATTT
>7209_769
TACACTATATATGTTATTTGGTGTTTGATGTGGTATAGTAGGTACAGGTTTATCTTTATT
AATTCGATTTGAACTAGGTACCTCTGGTGTAATAAGGGATGATCATTTTTATAATGTAAT
TGTAACAGCACATGCTTTTGTTATAATTTTTTTTATGGTAATACCAATTATAATTGGGGG
ATTTGGAAATTGAATAGTTCCTCTATTAATTGGTGCGCCCGATATAAGATTTCCTCGTAT
AAATAATATAAGTTTCTGATTATTACCACCCTCTTTTTTACTACTAATTAGAAGTAGTTT
AGTAGAAGGTGGAGCAGGTACCGGGTGAACTGTATATCCACCTCTTAGTTCTTTGACTGG
TCATAGAGGAGCATCAGTAGATTTGGCAATTTTCTCTTTACACTTAGCAGGTATATCATC
TATTTTAGGAGCTATTAATTTTATTACAACTATTTTTAATATACGTTCACCAGGTCTATC
TTTAGAGCGAATAAGATTATTTGTTTGATCAATTTTAGTTACTGTATTTCTATTACTTTT
ATCATTACCTGTATTAGCTGGAGCAATTACAATGTTATTAACGGATCGTAATTTTAATAC
CTCTTTTTTTGATCCTGCAGGGGGAGGAGATCCTATTTTATATCAACATTTATTT
>7210_769
TACACTATATATGTTATTTGGTGTTTGATGTGGTATAGTAGGTACAGGTTTATCTTTATT
AATTCGATTTGAACTAGGTACCTCTGGTGTAATAAGGGACGATCATTTTTATAATGTAAT
TGTAACAGCACATGCTTTTGTTATAATTTTTTTTATGGTAATACCAATTATAATTGGGGG
ATTTGGAAATTGAATAGTTCCTCTATTAATTGGTGCGCCCGATATAAGATTTCCTCGTAT
AAATAATATAAGTTTCTGATTATTACCACCCTCTTTTTTACTACTAATTAGAAGTAGTTT
AGTAGAAGGTGGAGCAGGTACCGGGTGAACTGTATATCCACCTCTTAGTTCTTTGACTGG
TCATAGAGGAGCATCAGTAGATTTGGCAATTTTCTCTTTACACTTAGCAGGTATATCATC
TATTTTAGGAGCTATTAATTTTATTACAACTATTTTTAATATACGTTCACCAGGTCTATC
TTTAGAGCGAATAAGATTATTTGTTTGATCAATTTTAGTTACTGTATTTCTATTACTTTT
ATCATTACCTGTATTAGCTGGAGCAATTACAATGTTATTAACGGATCGTAATTTTAATAC
CTCTTTTTTTGATCCTGCAGGGGGAGGAGATCCTATTTTATATCAACATTTATTT
>2082_132
TACACTATATATGTTATTTGGTGTTTGATGTGGTATAGTAGGTACAGGTTTATCTTTATT
AATTCGATTTGAACTAGGTACCTCTGGTGTAATAAGGGACGATCATTTTTATAATGTAAT
TGTAACAGCACATGCTTTTGTTATAATTTTTTTTATAGTAATACCAATTATAATTGGGGG
ATTTGGAAATTGAATAGTTCCTCTATTAATTGGTGCGCCCGATATAAGATTTCCTCGTAT
AAATAATATAAGTTTCTGATTATTACCACCCTCTTTTTTACTACTAATTAGAAGTAGTTT
AGTAGAAGGTGGAGCAGGTACCGGGTGAACTGTATATCCACCTCTTAGTTCTTTGACTGG
TCATAGAGGAGCATCAGTAGATTTGGCAATTTTCTCTTTACACTTAGCAGGTATATCATC
TATTTTAGGAGCTATTAATTTTATTACAACTATTTTTAATATACGTTCACCAGGTCTATC
TTTAGAGCGAATAAGATTATTTGTTTGATCAATTTTAGTTACTGTATTTCTATTACTTTT
ATCATTACCTGTATTAGCTGGAGCAATTACAATGTTATTAACGGATCGTAATTTTAATAC
CTCTTTTTTTGATCCTGCAGGGGGAGGAGATCCTATTTTATATCAACATTTATTT
>3406_369
TACACTATATATGTTATTTGGTGTTTGATGTGGTATAGTAGGTACAGGTTTATCTTTATT
AATTCGATTTGAACTAGGTACCTCTGGTGTAATAAGGGACGATCATTTTTATAATGTAAT
TGTAACAGCACATGCTTTTGTTATAATTTTTTTTATAGTAATACCAATTATAATTGGGGG
ATTTGGAAATTGAATAGTTCCTCTATTAATTGGTGCTCCCGATATAAGATTTCCTCGTAT
AAATAATATAAGTTTCTGATTATTACCACCCTCTTTTTTACTACTAATTAGAAGAAGTTT
AGTAGAAGGTGGAGCAGGTACCGGGTGAACTGTATATCCACCTCTTAGTTCTTTGACTGG
TCATAGAGGAGCATCAGTAGATTTGGCAATTTTCTCTTTACACTTAGCAGGTATATCATC
TATTTTAGGAGCTATTAATTTTATTACAACTATTTTTAATATACGTTCACCAGGTCTATC
TTTAGAGCGAATAAGATTATTTGTTTGATCAATTTTAGTTACTGTATTTCTATTACTTTT
ATCATTACCTGTATTAGCTGGAGCAATTACAATGTTATTAACAGATCGTAATTTTAATAC
CTCTTTTTTTGATCCTGCAGGGGGAGGAGATCCTATTTTATATCAACATTTATTT
>3404_369
TACACTATATATGTTATTTGGTGTTTGATGTGGTATAGTAGGTACAGGTTTATCTTTATT
AATTCGATTTGAACTAGGTACCTCTGGTGTAATAAGGGACGATCATTTTTATAATGTAAT
TGTAACAGCACATGCTTTTGTTATAATTTTTTTTATAGTAATACCAATTATAATTGGGGG
ATTTGGAAATTGAATAGTTCCTCTATTAATTGGTGCTCCCGATATAAGATTTCCTCGTAT
AAATAATATAAGTTTCTGATTATTACCACCCTCTTTTTTACTACTAATTAGAAGTAGTTT
AGTAGAAGGTGGAGCAGGTACCGGGTGAACTGTATATCCACCTCTTAGTTCTTTGACTGG
TCATAGAGGAGCATCAGTAGATTTGGCAATTTTCTCTTTACACTTAGCAGGTATATCATC
TATTTTAGGAGCTATTAATTTTATTACAACTATTTTTAATATACGTTCACCAGGTCTATC
TTTAGAGCGAATAAGATTATTTGTTTGATCAATTTTAGTTACTGTATTTCTATTACTTTT
ATCATTACCTGTATTAGCTGGAGCAATTACAATGTTATTAACAGATCGTAATTTTAATAC
CTCTTTTTTTGATCCTGCAGGGGGAGGAGATCCTATTTTATATCAACATTTATTT
>3405_369
TACACTATATATGTTATTTGGTGTTTGATGTGGTATAGTAGGTACAGGTTTATCTTTATT
AATTCGATTTGAACTAGGTACCTCTGGTGTAATAAGGGACGATCATTTTTATAATGTAAT
TGTAACAGCACATGCTTTTGTTATAATTTTTTTTATAGTAATACCAATTATAATTGGGGG
ATTTGGAAATTGAATAGTTCCTCTATTAATTGGTGCTCCCGATATAAGATTTCCTCGTAT
AAATAATATAAGTTTCTGATTATTACCACCCTCTTTTTTACTACTAATTAGAAGAAGTTT
AGTAGAAGGTGGAGCAGGTACCGGGTGAACTGTATATCCACCTCTTAGTTCTTTGACTGG
TCATAGAGGAGCATCAGTAGATTTGGCAATTTTCTCTTTACACTTAGCAGGTATATCATC
TATTTTAGGAGCTATTAATTTTATTACAACTATTTTTAATATACGTTCACCAGGTCTATC
TTTAGAGCGAATAAGATTATTTGTTTGATCAATTTTAGTTACTGTATTTCTATTACTTTT
ATCATTACCTGTATTAGCTGGAGCAATTACAATGTTATTAACAGATCGTAATTTTAATAC
CTCTTTTTTTGATCCTGCAGGGGGAGGAGATCCTATTTTATATCAACATTTATTT
>3386_351
TACACTATATATGTTATTTGGTGTTTGATGTGGTATAGTAGGTACAGGTTTATCTTTATT
AATTCGATTTGAACTAGGTACCTCTGGTGTAATAAGGGACGATCATTTTTATAATGTAAT
TGTAACAGCACATGCTTTTGTTATAATTTTTTTTATAGTAATACCAATTATAATTGGGGG
ATTTGGAAATTGAATAGTTCCTCTATTAATTGGTGCTCCCGATATAAGATTTCCTCGTAT
AAATAATATAAGTTTCTGATTATTACCACCCTCTTTTTTACTACTAATTAGAAGTAGTTT
AGTAGAAGGTGGAGCAGGTACCGGGTGAACTGTATATCCACCTCTTAGTTCTTTGACTGG
TCATAGAGGAGCATCAGTAGATTTGGCAATTTTCTCTTTACACTTAGCAGGTATATCATC
TATTTTAGGAGCTATTAATTTTATTACAACTATTTTTAATATACGTTCACCAGGCCTATC
TTTAGAGCGAATAAGATTATTTGTTTGATCAATTTTAGTTACTGTATTTCTATTACTTTT
ATCATTACCTGTATTAGCTGGAGCAATTACAATGTTATTAACAGATCGTAATTTTAATAC
CTCTTTTTTTGATCCTGCAGGGGGAGGAGATCCTATTTTATATCAACATTTATTT
>3384_351
TACACTATATATGTTATTTGGTGTTTGATGTGGTATAGTAGGTACAGGTTTATCTTTATT
AATTCGATTTGAACTAGGTACCTCTGGTGTAATAAGGGACGATCATTTTTATAATGTAAT
TGTAACAGCACATGCTTTTGTTATAATTTTTTTTATAGTAATACCAATTATAATTGGGGG
ATTTGGAAATTGAATAGTTCCTCTATTAATTGGTGCTCCCGATATAAGATTTCCTCGTAT
AAATAATATAAGTTTCTGATTATTACCACCCTCTTTTTTACTACTAATTAGAAGAAGTTT
AGTAGAAGGTGGAGCAGGTACCGGGTGAACTGTATATCCACCTCTTAGTTCTTTGACTGG
TCATAGAGGAGCATCAGTAGATTTGGCAATTTTCTCTTTACACTTAGCAGGTATATCATC
TATTTTAGGAGCTATTAATTTTATTACAACTATTTTTAATATACGTTCACCAGGTCTATC
TTTAGAGCGAATAAGATTATTTGTTTGATCAATTTTAGTTACTGTATTTCTATTACTTTT
ATCATTACCTGTATTAGCTGGAGCAATTACAATGTTATTAACAGATCGTAATTTTAATAC
CTCTTTTTTTGATCCTGCAGGGGGAGGAGATCCTATTTTATATCAACATTTATTT
>3385_351
TACACTATATATGTTATTTGGTGTTTGATGTGGTATAGTAGGTACAGGTTTATCTTTATT
AATTCGATTTGAACTAGGTACCTCTGGTGTAATAAGGGACGACCATTTTTATAATGTAAT
TGTAACAGCACATGCTTTTGTTATAATTTTTTTTATAGTAATACCAATTATAATTGGGGG
ATTTGGAAATTGAATAGTTCCTCTATTAATTGGTGCTCCCGATATAAGATTTCCTCGTAT
AAATAATATAAGTTTCTGATTATTACCACCCTCTTTTTTACTACTAATTAGAAGTAGTTT
AGTAGAAGGTGGAGCAGGTACCGGGTGAACTGTATATCCACCTCTTAGTTCTTTGACTGG
TCATAGAGGAGCATCAGTAGATTTGGCAATTTTCTCTTTACACTTAGCAGGTATATCATC
TATTTTAGGAGCTATTAATTTTATTACAACTATTTTTAACATACGTTCACCAGGTCTATC
TTTAGAGCGAATAAGATTATTTGTTTGATCAATTTTAGTTACTGTATTTCTATTACTTTT
ATCATTACCTGTATTAGCTGGAGCAATTACAATGTTATTAACAGATCGTAATTTTAATAC
CTCTTTTTTTGATCCTGCAGGGGGAGGAGATCCTATTTTATATCAACATTTATTT
>3396_367
TACACTATATATGTTATTTGGTGTTTGATGTGGTATAGTAGGTACAGGTTTATCTTTATT
AATTCGATTTGAACTAGGTACCTCTGGTGTAATAAGGGACGACCATTTTTATAATGTAAT
TGTAACAGCACATGCTTTTGTTATAATTTTTTTTATAGTAATACCAATTATAATTGGGGG
ATTTGGAAATTGAATAGTTCCTCTATTAATTGGTGCTCCCGATATAAGATTTCCTCGTAT
AAATAATATAAGTTTCTGATTATTACCACCCTCTTTTTTACTACTAATTAGAAGTAGTTT
AGTAGAAGGTGGAGCAGGTACCGGGTGAACTGTATATCCACCTCTTAGTTCTTTGACTGG
TCATAGAGGAGCATCAGTAGATTTGGCAATTTTCTCTTTACACTTAGCAGGTATATCATC
TATTTTAGGAGCTATTAATTTTATTACAACTATTTTTAACATACGTTCACCAGGTCTATC
TTTAGAGCGAATAAGATTATTTGTTTGATCAATTTTAGTTACTGTATTTCTATTACTTTT
ATCATTACCTGTATTAGCTGGAGCAATTACAATGTTATTAACAGATCGTAATTTTAATAC
CTCTTTTTTTGATCCTGCAGGGGGAGGAGATCCTATTTTATATCAACATTTATTT
>3395_367
TACACTATATATGTTATTTGGTGTTTGATGTGGTATAGTAGGTACAGGTTTATCATTATT
AATTCGATTTGAACTAGGTACCTCTGGTGTAATAAGGGACGATCATTTTTATAATGTAAT
TGTAACAGCACATGCTTTTGTTATAATTTTTTTTATAGTAATACCAATTATAATTGGGGG
ATTTGGAAATTGAATAGTTCCTCTATTAATTGGTGCTCCCGATATAAGATTTCCTCGTAT
AAATAATATAAGTTTCTGATTATTACCACCCTCTTTTTTACTACTAATTAGAAGTAGTTT
AGTAGAAGGTGGAGCAGGTACTGGGTGAACTGTATATCCACCTCTTAGTTCTTTGACTGG
TCATAGAGGAGCATCAGTAGATTTGGCAATTTTCTCTTTACACTTAGCAGGTATATCATC
TATTTTAGGAGCTATTAATTTTATTACAACTATTTTTAATATACGTTCACCAGGTCTATC
TTTAGAGCGAATAAGATTATTTGTTTGATCAATTTTAGTTACTGTATTTCTATTACTTTT
ATCATTACCTGTATTAGCTGGAGCAATTACAATGTTATTAACAGATCGTAATTTTAATAC
CTCTTTTTTTGATCCTGCAGGGGGAGGAGATCCTATTTTATATCAACATTTATTT
>3394_367
TACACTATATATGTTATTTGGTGTTTGATGTGGTATAGTAGGTACAGGTTTATCTTTATT
AATTCGATTTGAACTAGGTACCTCTGGTGTAATAAGGGACGATCATTTTTATAATGTAAT
TGTAACAGCACATGCTTTTGTTATAATTTTTTTTATAGTAATACCAATTATAATTGGGGG
ATTTGGAAATTGAATAGTTCCTCTATTAATTGGTGCTCCCGATATAAGATTTCCTCGTAT
AAATAATATAAGTTTCTGATTATTACCACCCTCTTTTTTACTACTAATTAGAAGTAGTTT
AGTAGAAGGTGGAGCAGGTACCGGGTGAACTGTATATCCACCTCTTAGTTCTTTGACTGG
TCATAGAGGAGCATCAGTAGATTTGGCAATTTTCTCTTTACACTTAGCAGGTATATCATC
TATTTTAGGAGCTATTAATTTTATTACAACTATTTTTAATATACGTTCACCAGGCCTATC
TTTAGAGCGAATAAGATTATTTGTTTGATCAATTTTAGTTACTGTATTTCTATTACTTTT
ATCATTACCTGTATTAGCTGGAGCAATTACAATGTTATTAACAGATCGTAATTTTAATAC
CTCTTTTTTTGATCCTGCAGGGGGAGGAGATCCTATTTTATATCAACATTTATTT
>7060_443
TACACTATATATGTTATTTGGTGTTTGATGTGGTATAGTAGGTACAGGTTTATCTTTATT
AATTCGATTTGAACTAGGTACCTCTGGTGTAATAAGGGACGATCATTTTTATAATGTAAT
TGTAACAGCACATGCTTTTGTTATAATTTTTTTTATAGTAATACCAATTATAATTGGGGG
ATTTGGAAATTGAATAGTTCCTCTATTAATTGGTGCGCCCGATATAAGATTTCCTCGTAT
AAATAATATAAGTTTCTGATTATTACCACCCTCTTTTTTACTACTAATTAGAAGTAGTTT
AGTAGAAGGTGGAGCAGGTACCGGGTGAACTGTATATCCACCTCTTAGTTCTTTGACTGG
TCATAGAGGAGCATCAGTAGATTTGGCAATTTTCTCTTTACACTTAGCAGGTATATCATC
TATTTTAGGAGCTATTAATTTTATTACAACTATTTTTAATATACGTTCACCAGGTCTATC
TTTAGAGCGAATAAGATTATTTGTTTGATCAATTTTAGTTACTGTATTTCTATTACTTTT
ATCATTACCTGTATTAGCTGGAGCAATTACAATGTTATTAACGGATCGTAATTTTAATAC
CTCTTTTTTTGATCCTGCAGGGGGAGGAGATCCTATTTTATATCAACATTTATTT
>7061_443
TACACTATATATGTTATTTGGTGTTTGATGTGGTATAGTAGGTACAGGTTTATCTTTATT
AATTCGATTTGAACTAGGTACCTCTGGTGTAATAAGGGACGATCATTTTTATAATGTAAT
TGTAACAGCACATGCTTTTGTTATAATTTTTTTTATAGTAATACCAATTATAATTGGGGG
ATTTGGAAATTGAATAGTTCCTCTATTAATTGGTGCGCCCGATATAAGATTTCCTCGTAT
AAATAATATAAGTTTCTGATTATTACCACCCTCTTTTTTACTACTAATTAGAAGTAGTTT
AGTAGAAGGTGGAGCAGGTACCGGGTGAACTGTATATCCACCTCTTAGTTCTTTGACTGG
TCATAGAGGAGCATCAGTAGATTTGGCAATTTTCTCTTTACACTTAGCAGGTATATCATC
TATTTTAGGAGCTATTAATTTTATTACAACTATTTTTAATATACGTTCACCAGGTCTATC
TTTAGAGCGAATAAGATTATTTGTTTGATCAATTTTAGTTACTGTATTTCTATTACTTTT
ATCGTTACCTGTATTAGCTGGAGCAATTACAATGTTATTAACGGATCGTAATTTTAATAC
CTCTTTTTTTGATCCTGCAGGGGGAGGAGATCCTATTTTATATCAACATTTATTT
>4108_443
TACACTATATATGTTATTTGGTGTTTGATGTGGTATAGTAGGTACAGGTTTATCTTTATT
AATTCGATTTGAACTAGGTACCTCTGGTGTAATAAGGGACGATCATTTTTATAATGTAAT
TGTAACAGCACATGCTTTTGTTATAATTTTTTTTATAGTAATACCAATTATAATTGGGGG
ATTTGGAAATTGAATAGTTCCTCTATTAATTGGTGCGCCCGATATAAGATTTCCTCGTAT
AAATAATATAAGTTTCTGATTATTACCACCCTCTTTTTTACTACTAATTAGAAGTAGTTT
AGTAGAAGGTGGAGCAGGTACCGGGTGAACTGTATATCCACCTCTTAGTTCTTTGACTGG
TCATAGAGGAGCATCAGTAGATTTGGCAATTTTCTCTTTACACTTAGCAGGTATATCATC
TATTTTAGGAGCTATTAATTTTATTACAACTATTTTTAATATACGTTCACCAGGTCTATC
TTTAGAGCGAATAAGATTATTTGTTTGATCAATTTTAGTTACTGTATTTCTATTACTTTT
ATCATTACCTGTATTAGCTGGAGCAATTACAATGTTATTAACGGATCGTAATTTTAATAC
CTCTTTTTTTGATCCTGCAGGGGGAGGAGATCCTATTTTATATCAACATTTATTT
>4107_443
TACACTATATATGTTATTTGGTGTTTGATGTGGTATAGTAGGTACAGGTTTATCTTTATT
AATTCGATTTGAACTAGGTACCTCTGGTGTAATAAGGGACGATCATTTTTATAATGTAAT
TGTAACAGCACATGCTTTTGTTATAATTTTTTTTATAGTAATACCAATTATAATTGGGGG
ATTTGGAAATTGAATAGTTCCTCTATTAATTGGTGCGCCCGATATAAGATTTCCTCGTAT
AAATAATATAAGTTTCTGATTATTACCACCCTCTTTTTTACTACTAATTAGAAGTAGTTT
AGTAGAAGGTGGAGCAGGTACCGGGTGAACTGTATATCCACCTCTTAGTTCTTTGACTGG
TCATAGAGGAGCATCAGTAGATTTGGCAATTTTCTCTTTACACTTAGCAGGTATATCATC
TATTTTAGGAGCTATTAATTTTATTACAACTATTTTTAATATACGTTCACCAGGTCTATC
TTTAGAGCGAATAAGATTATTTGTTTGATCAATTTTAGTTACTGTATTTCTATTACTTTT
ATCATTACCTGTATTAGCTGGAGCAATTACAATGTTATTAACGGATCGTAATTTTAATAC
CTCTTTTTTTGATCCTGCAGGGGGAGGAGATCCTATTTTATATCAACATTTATTT
>4106_443
TACACTATATATGTTATTTGGTGTTTGATGTGGTATAGTAGGTACAGGTTTATCTTTATT
AATTCGATTTGAACTAGGTACCTCTGGTGTAATAAGGGACGATCATTTTTATAATGTAAT
TGTAACAGCACATGCTTTTGTTATAATTTTTTTTATAGTAATACCAATTATAATTGGGGG
ATTTGGAAATTGAATAGTTCCTCTATTAATTGGTGCGCCCGATATAAGATTTCCTCGTAT
AAATAATATAAGTTTCTGATTATTACCACCCTCTTTTTTACTACTAATTAGAAGTAGTTT
AGTAGAAGGTGGAGCAGGTACCGGGTGAACTGTATATCCACCTCTTAGTTCTTTGACTGG
TCATAGAGGAGCATCAGTAGATTTGGCAATTTTCTCTTTACACTTAGCAGGTATATCATC
TATTTTAGGAGCTATTAATTTTATTACAACTATTTTTAATATACGTTCACCAGGTCTATC
TTTAGAGCGAATAAGATTATTTGTTTGATCAATTTTAGTTACTGTATTTCTATTACTTTT
ATCATTACCTGTATTAGCTGGAGCAATTACAATGTTATTAACGGATCGTAATTTTAATAC
CTCTTTTTTTGATCCTGCAGGGGGAGGAGATCCTATTTTATATCAACATTTATTT
>4105_443
TACACTATATATGTTATTTGGTGTTTGATGTGGTATAGTAGGTACAGGTTTATCTTTATT
AATTCGATTTGAACTAGGTACCTCTGGTGTAATAAGGGACGATCATTTTTATAATGTAAT
TGTAACAGCACATGCTTTTGTTATAATTTTTTTTATAGTAATACCAATTATAATTGGGGG
ATTTGGAAATTGAATAGTTCCTCTATTAATTGGTGCGCCCGATATAAGATTTCCTCGTAT
AAATAATATAAGTTTCTGATTATTACCACCCTCTTTTTTACTACTAATTAGAAGTAGTTT
AGTAGAAGGTGGAGCAGGTACCGGGTGAACTGTATATCCACCTCTTAGTTCTTTGACTGG
TCATAGAGGAGCATCAGTAGATTTGGCAATTTTCTCTTTACACTTAGCAGGTATATCATC
TATTTTAGGAGCTATTAATTTTATTACAACTATTTTTAATATACGTTCACCAGGTCTATC
TTTAGAGCGAATAAGATTATTTGTTTGATCAATTTTAGTTACTGTATTTCTATTACTTTT
ATCATTACCTGTATTAGCTGGAGCAATTACAATGTTATTAACGGATCGTAATTTTAATAC
CTCTTTTTTTGATCCTGCAGGGGGAGGAGATCCTATTTTATATCAACATTTATTT
>4104_443
TACACTATATATGTTATTTGGTGTTTGATGTGGTATAGTAGGTACAGGTTTATCTTTATT
AATTCGATTTGAACTAGGTACCTCTGGTGTAATAAGGGACGATCATTTTTATAATGTAAT
TGTAACAGCACATGCTTTTGTTATAATTTTTTTTATAGTAATACCAATTATAATTGGGGG
ATTTGGAAATTGAATAGTTCCTCTATTAATTGGTGCGCCCGATATAAGATTTCCTCGTAT
AAATAATATAAGTTTCTGATTATTACCACCCTCTTTTTTACTACTAATTAGAAGTAGTTT
AGTAGAAGGTGGAGCAGGTACCGGGTGAACTGTATATCCACCTCTTAGTTCTTTGACTGG
TCATAGAGGAGCATCAGTAGATTTGGCAATTTTCTCTTTACACTTAGCAGGTATATCATC
TATTTTAGGAGCTATTAATTTTATTACAACTATTTTTAATATACGTTCACCAGGTCTATC
TTTAGAGCGAATAAGATTATTTGTTTGATCAATTTTAGTTACTGTATTTCTATTACTTTT
ATCATTACCTGTATTAGCTGGAGCAATTACAATGTTATTAACGGATCGTAATTTTAATAC
CTCTTTTTTTGATCCTGCAGGGGGAGGAGATCCTATTTTATATCAACATTTATTT
>4101_444
TACACTATATATGTTATTTGGTGTTTGATGTGGTATAGTAGGTACAGGTTTATCTTTATT
AATTCGATTTGAACTAGGTACCTCTGGTGTAATAAGGGACGATCATTTTTATAATGTAAT
TGTAACAGCACATGCTTTTGTTATAATTTTTTTTATAGTAATACCAATTATAATTGGGGG
ATTTGGAAATTGAATAGTTCCTCTATTAATTGGTGCGCCCGATATAAGATTTCCTCGTAT
AAATAATATAAGTTTCTGATTATTACCACCCTCTTTTTTACTACTGATTAGAAGTAGTTT
AGTAGAAGGTGGAGCAGGTACCGGGTGAACTGTATATCCACCTCTTAGTTCTTTGACTGG
TCATAGAGGAGCATCAGTAGATTTGGCAATTTTCTCTTTACACTTAGCAGGTATATCATC
TATTTTAGGAGCTATTAATTTTATTACAACTATTTTTAATATACGTTCACCAGGTCTATC
TTTAGAGCGAATAAGATTATTTGTTTGATCAATTTTAGTTACTGTATTTCTATTACTTTT
ATCATTACCTGTATTAGCTGGAGCAATTACAATGTTATTAACGGATCGTAATTTTAATAC
CTCTTTTTTTGATCCTGCAGGGGGAGGAGATCCTATTTTATATCAACATTTATTT
>4103_444
TACACTATATATGTTATTTGGTGTTTGATGTGGTATAGTAGGTACAGGTTTATCTTTATT
AATTCGATTTGAACTAGGTACCTCTGGTGTAATAAGGGACGATCATTTTTATAATGTAAT
TGTAACAGCACATGCTTTTGTTATAATTTTTTTTATAGTAATACCAATTATAATTGGGGG
ATTTGGAAATTGAATAGTTCCTCTATTAATTGGTGCGCCCGATATAAGATTTCCTCGTAT
AAATAATATAAGTTTCTGATTATTACCACCCTCTTTTTTACTACTAATTAGAAGTAGTTT
AGTAGAAGGTGGAGCAGGTACCGGGTGAACTGTATATCCACCTCTTAGTTCTTTGACTGG
TCATAGAGGAGCATCAGTAGATTTGGCAATTTTCTCTTTACACTTAGCAGGTATATCATC
TATTTTAGGAGCTATTAATTTTATTACAACTATTTTTAATATACGTTCACCAGGTCTATC
TTTAGAGCGAATAAGATTATTTGTTTGATCAATTTTAGTTACTGTATTTCTATTACTTTT
ATCATTACCTGTATTAGCTGGAGCAATTACAATGTTATTAACGGATCGTAATTTTAATAC
CTCTTTTTTTGATCCTGCAGGGGGAGGAGATCCTATTTTATATCAACATTTATTT
>4102_444
TACACTATATATGTTATTTGGTGTTTGATGTGGTATAGTAGGTACAGGTTTATCTTTATT
AATTCGATTTGAACTAGGTACCTCTGGTGTAATAAGGGACGATCATTTTTATAATGTAAT
TGTAACAGCACATGCTTTTGTTATAATTTTTTTTATAGTAATACCAATTATAATTGGGGG
ATTTGGAAATTGAATAGTTCCTCTATTAATTGGTGCGCCCGATATAAGATTTCCTCGTAT
AAATAATATAAGTTTCTGATTATTACCACCCTCTTTTTTACTACTAATTAGAAGTAGTTT
AGTAGAAGGTGGAGCAGGTACCGGGTGAACTGTATATCCACCTCTTAGTTCTTTGACTGG
TCATAGAGGAGCATCAGTAGATTTGGCAATTTTCTCTTTACACTTAGCAGGTATATCATC
TATTTTAGGAGCTATTAATTTTATTACAACTATTTTTAATATACGTTCACCAGGTCTATC
TTTAGAGCGAATAAGATTATTTGTTTGATCAATTTTAGTTACTGTATTTCTATTACTTTT
ATCATTACCTGTATTAGCTGGAGCAATTACAATGTTATTAACGGATCGTAATTTTAATAC
CTCTTTTTTTGATCCTGCAGGGGGAGGAGATCCTATTTTATATCAACATTTATTT
>4100_444
TACACTATATATGTTATTTGGTGTTTGATGTGGTATAGTAGGTACAGGTTTATCTTTATT
AATTCGATTTGAACTAGGTACCTCTGGTGTAATAAGGGACGATCATTTTTATAATGTAAT
TGTAACAGCACATGCTTTTGTTATAATTTTTTTTATAGTAATACCAATTATAATTGGGGG
ATTTGGAAATTGAATAGTTCCTCTATTAATTGGTGCGCCCGATATAAGATTTCCTCGTAT
AAATAATATAAGTTTCTGATTATTACCACCCTCTTTTTTACTACTAATTAGAAGTAGTTT
AGTAGAAGGTGGAGCAGGTACCGGGTGAACTGTATATCCACCTCTTAGTTCTTTGACTGG
TCATAGAGGAGCATCAGTAGATTTGGCAATTTTCTCTTTACACTTAGCAGGTATATCATC
TATTTTAGGAGCTATTAATTTTATTACAACTATTTTTAATATACGTTCACCAGGTCTATC
TTTAGAGCGAATAAGATTATTTGTTTGATCAATTTTAGTTACTGTATTTCTATTACTTTT
ATCATTACCTGTATTAGCTGGAGCAATTACAATGTTATTAACGGATCGTAATTTTAATAC
CTCTTTTTTTGATCCTGCAGGGGGAGGAGATCCTATTTTATATCAACATTTATTT
>4099_444
TACACTATATATGTTATTTGGTGTTTGATGTGGTATAGTAGGTACAGGTTTATCTTTATT
AATTCGATTTGAACTAGGTACCTCTGGTGTAATAAGGGACGATCATTTTTATAATGTAAT
TGTAACAGCACATGCTTTTGTTATAATTTTTTTTATAGTAATACCAATTATAATTGGGGG
ATTTGGAAATTGAATAGTTCCTCTATTAATTGGTGCGCCCGATATAAGATTTCCTCGTAT
AAATAATATAAGTTTCTGATTATTACCACCCTCTTTTTTACTACTAATTAGAAGTAGTTT
AGTAGAAGGTGGAGCAGGTACCGGGTGAACTGTATATCCACCTCTTAGTTCTTTGACTGG
TCATAGAGGAGCATCAGTAGATTTGGCAATTTTCTCTTTACACTTAGCAGGTATATCATC
TATTTTAGGAGCTATTAATTTTATTACAACTATTTTTAATATACGTTCACCAGGTCTATC
TTTAGAGCGAATAAGATTATTTGTTTGATCAATTTTAGTTACTGTATTTCTATTACTTTT
ATCATTACCTGTATTAGCTGGAGCAATTACAATGTTATTAACGGATCGTAATTTTAATAC
CTCTTTTTTTGATCCTGCAGGGGGAGGAGATCCTATTTTATATCAACATTTATTT
>7251_783
TACACTTTATATATTGTTTGGGGTTTGGTGTGGTATAGTAGGTACTGGATTATCTTTACT
AATTCGATTTGAATTAGGTACTTCAGGAGTATTAAGAGATGATCATTTTTATAATGTAAT
TGTAACAGCACATGCATTTGTCATAATTTTTTTTATAGTAATACCAATTATAATTGGTGG
ATTTGGGAACTGAATAGTACCATTACTAATTGGAGCACCTGATATAAGATTCCCTCGAAT
AAATAATATAAGGTTTTGATTACTACCTCCTTCTTTTTTATTATTAATTAGTAGTAGATT
AGTAGAAGGTGGGGCAGGAACAGGTTGAACTGTTTACCCCCCTTTAAGATCTTTAACAGG
ACATAGAGGTGCTTCAGTTGATTTGGCTATTTTCTCTTTACATCTAGCAGGTATATCATC
TATTTTAGGTGCTATTAATTTTATTACAACAATTTTTAATATACGTTCTCCTGGTCTTTC
ATTAGAACGAATAAGTTTATTTGTATGATCTATTTTGGTTACTGTTTTCCTTTTACTATT
ATCTTTACCTGTGTTGGCAGGAGCTATTACTATATTATTAACAGATCGAAATTTTAATAC
TTCCTTTTTTGATCCAGCTGGAGGAGGAGACCCTATTTTATATCAACATTTATTT
>7250_783
TACACTTTATATATTGTTTGGGGTTTGGTGTGGTATAGTAGGTACTGGATTATCTTTACT
AATTCGATTTGAATTAGGTACTTCAGGAGTATTAAGAGATGATCATTTTTATAATGTAAT
TGTAACAGCACATGCATTTGTCATAATTTTTTTTATAGTAATACCAATTATAATTGGTGG
ATTTGGGAACTGAATAGTACCATTACTAATTGGGGCACCTGATATAAGATTCCCTCGAAT
AAATAATATAAGGTTTTGATTACTACCTCCTTCTTTTTTATTATTAATTAGTAGTAGATT
AGTAGAAGGTGGGGCAGGAACAGGTTGAACTGTTTACCCCCCTTTAAGATCTTTAACAGG
ACATAGAGGTGCTTCAGTTGATTTAGCTATTTTCTCTTTACATCTAGCAGGTATATCATC
TATTTTAGGTGCTATTAATTTTATTACAACAATTTTTAATATACGTTCTCCTGGTCTTTC
ATTAGAACGAATAAGTTTATTTGTATGATCTATTTTGGTTACTGTTTTCCTTTTACTATT
ATCTTTACCTGTGTTGGCAGGAGCTATTACTATATTATTAACAGATCGAAATTTTAATAC
TTCCTTTTTTGATCCAGCTGGAGGAGGAGACCCTATTTTATATCAACATTTATTT
>7249_783
TACACTTTATATATTGTTTGGGGTTTGGTGTGGTATAGTAGGTACTGGATTATCTTTACT
AATTCGATTTGAATTAGGTACTTCAGGAGTATTAAGAGATGATCATTTTTATAATGTAAT
TGTAACAGCACATGCATTTGTCATAATTTTTTTTATAGTAATACCAATTATAATTGGTGG
ATTTGGGAACTGAATAGTACCATTACTAATTGGGGCACCTGATATAAGATTCCCTCGAAT
AAATAATATAAGGTTTTGATTACTACCTCCTTCTTTTTTATTATTAATTAGTAGTAGATT
AGTAGAAGGTGGGGCAGGAACAGGTTGAACTGTTTACCCCCCTTTAAGATCTTTAACAGG
ACATAGAGGTGCTTCAGTTGATTTAGCTATTTTCTCTTTACATCTAGCAGGTATATCATC
TATTTTAGGTGCTATTAATTTTATTACAACAATTTTTAATATACGTTCTCCTGGTCTTTC
ATTAGAACGAATAAGTTTATTTGTATGATCTATTTTGGTTACTGTTTTCCTTTTACTATT
ATCTTTACCTGTGTTGGCAGGAGCTATTACTATATTATTAACAGATCGAAATTTTAATAC
TTCCTTTTTTGATCCAGCTGGAGGAGGAGACCCTATTTTATATCAACATTTATTT
>7248_783
TACACTTTATATATTGTTTGGGGTTTGGTGTGGTATAGTAGGTACTGGATTATCTTTACT
AATTCGATTTGAATTAGGTACTTCAGGAGTATTAAGAGATGATCATTTTTATAATGTAAT
TGTAACAGCACATGCATTTGTCATAATTTTTTTTATAGTAATACCAATTATAATTGGTGG
ATTTGGGAACTGAATAGTACCATTACTAATTGGGGCACCTGATATAAGATTCCCTCGAAT
AAATAATATAAGGTTTTGATTACTACCTCCTTCTTTTTTATTATTAATTAGTAGTAGATT
AGTAGAAGGTGGGGCAGGAACAGGTTGAACTGTTTACCCCCCTTTAAGATCTTTAACAGG
ACATAGAGGTGCTTCAGTTGATTTAGCTATTTTCTCTTTACATCTAGCAGGTATATCATC
TATTTTAGGTGCTATTAATTTTATTACAACAATTTTTAATATACGTTCTCCTGGTCTTTC
ATTAGAACGAATAAGTTTATTTGTATGATCTATTTTGGTTACTGTTTTCCTTTTACTATT
ATCTTTACCTGTGTTGGCAGGAGCTATTACTATATTATTAACAGATCGAAATTTTAATAC
TTCCTTTTTTGATCCAGCTGGAGGAGGAGACCCTATTTTATATCAACATTTATTT
>7247_783
TACACTTTATATATTGTTTGGGGTTTGGTGTGGTATAGTAGGTACTGGATTATCTTTACT
AATTCGATTTGAATTAGGTACTTCAGGAGTATTAAGAGATGATCATTTTTATAATGTAAT
TGTAACAGCACATGCATTTGTCATAATTTTTTTTATAGTAATACCAATTATAATTGGTGG
ATTTGGGAACTGAATAGTACCATTACTAATTGGGGCACCTGATATAAGATTCCCTCGAAT
AAATAATATAAGGTTTTGATTACTACCTCCTTCTTTTTTATTATTAATTAGTAGTAGATT
AGTAGAAGGTGGGGCAGGAACAGGTTGAACTGTTTACCCCCCTTTAAGATCTTTAACAGG
ACATAGAGGTGCTTCAGTTGATTTAGCTATTTTCTCTTTACATCTAGCAGGTATATCATC
TATTTTAGGTGCTATTAATTTTATTACAACAATTTTTAATATACGTTCTCCTGGTCTTTC
ATTAGAACGAATAAGTTTATTTGTATGATCTATTTTGGTTACTGTTTTCCTTTTACTATT
ATCTTTACCTGTGTTGGCAGGAGCTATTACTATATTATTAACAGATCGAAATTTTAATAC
TTCCTTTTTTGATCCAGCTGGAGGAGGAGACCCTATTTTATATCAACATTTATTT
>7246_783
TACACTTTATATATTGTTTGGGGTTTGGTGTGGTATAGTAGGTACTGGATTATCTTTACT
AATTCGATTTGAATTAGGTACTTCAGGAGTATTAAGAGATGATCATTTTTATAATGTAAT
TGTAACAGCACATGCATTTGTCATAATTTTTTTTATAGTAATACCAATTATAATTGGTGG
ATTTGGGAACTGAATAGTACCATTACTAATTGGGGCACCTGATATAAGATTCCCTCGAAT
AAATAATATAAGGTTTTGATTACTACCTCCTTCTTTTTTATTATTAATTAGTAGTAGATT
AGTAGAAGGTGGGGCAGGAACAGGTTGAACTGTTTACCCCCCTTTAAGATCTTTAACAGG
ACATAGAGGTGCTTCAGTTGATTTAGCTATTTTCTCTTTACATCTAGCAGGTATATCATC
TATTTTAGGTGCTATTAATTTTATTACAACAATTTTTAATATACGTTCTCCTGGTCTTTC
ATTAGAACGAATAAGTTTATTTGTATGATCTATTTTGGTTACTGTTTTCCTTTTACTATT
ATCTTTACCTGTGTTGGCAGGAGCTATTACTATATTATTAACAGATCGAAATTTTAATAC
TTCCTTTTTTGATCCAGCTGGAGGAGGAGACCCTATTTTATATCAACATTTATTT
>7244_783
TACACTTTATATATTGTTTGGGGTTTGGTGTGGTATAGTAGGTACTGGATTATCTTTACT
AATTCGATTTGAATTAGGTACTTCAGGAGTATTAAGAGATGATCATTTTTATAATGTAAT
TGTAACAGCACATGCATTTGTCATAATTTTTTTTATAGTAATACCAATTATAATTGGTGG
ATTTGGGAACTGAATAGTACCATTACTAATTGGGGCACCTGATATAAGATTCCCTCGAAT
AAATAATATAAGGTTTTGATTACTACCTCCTTCTTTTTTATTATTAATTAGTAGTAGATT
AGTAGAAGGTGGGGCAGGAACAGGTTGAACTGTTTACCCCCCTTTAAGATCTTTAACAGG
ACATAGAGGTGCTTCAGTTGATTTAGCTATTTTCTCTTTACATCTAGCAGGTATATCATC
TATTTTAGGTGCTATTAATTTTATTACAACAATTTTTAATATACGTTCTCCTGGTCTTTC
ATTAGAACGAATAAGTTTATTTGTATGATCTATTTTGGTTACTGTTTTCCTTTTACTATT
ATCTTTACCTGTGTTGGCAGGAGCTATTACTATATTATTAACAGATCGAAATTTTAATAC
TTCCTTTTTTGATCCAGCTGGAGGAGGAGACCCTATTTTATATCAACATTTATTT
>7245_783
TACACTTTATATATTGTTTGGGGTTTGGTGTGGTATAGTAGGTACTGGATTATCTTTACT
AATTCGATTTGAATTAGGTACTTCAGGAGTATTAAGAGATGATCATTTTTATAATGTAAT
TGTAACAGCACATGCATTTGTCATAATTTTTTTTATAGTAATACCAATTATAATTGGTGG
ATTTGGGAACTGAATAGTACCATTACTAATTGGAGCACCTGATATAAGATTCCCTCGAAT
AAATAATATAAGGTTTTGATTACTACCTCCTTCTTTTTTATTATTAATTAGTAGTAGATT
AGTAGAAGGTGGGGCAGGAACAGGTTGAACTGTTTACCCCCCTTTAAGATCTTTAACAGG
ACATAGAGGTGCTTCAGTTGATTTGGCTATTTTCTCTTTACATCTAGCAGGTATATCATC
TATTTTAGGTGCTATTAATTTTATTACAACAATTTTTAATATACGTTCTCCTGGTCTTTC
ATTAGAACGAATAAGTTTATTTGTATGATCTATTTTGGTTACTGTTTTCCTTTTACTATT
ATCTTTACCTGTGTTGGCAGGAGCTATTACTATATTATTAACAGATCGAAATTTTAATAC
TTCCTTTTTTGATCCAGCTGGAGGAGGAGACCCTATTTTATATCAACATTTATTT
>7243_783
TACACTTTATATATTGTTTGGGGTTTGGTGTGGTATAGTAGGTACTGGATTATCTTTACT
AATTCGATTTGAATTAGGTACTTCAGGAGTATTAAGAGATGATCATTTTTATAATGTAAT
TGTAACAGCACATGCATTTGTCATAATTTTTTTTATAGTAATACCAATTATAATTGGTGG
ATTTGGGAACTGAATAGTACCATTACTAATTGGAGCACCTGATATAAGATTCCCTCGAAT
AAATAATATAAGGTTTTGATTACTACCTCCTTCTTTTTTATTATTAATTAGTAGTAGATT
AGTAGAAGGTGGGGCAGGAACAGGTTGAACTGTTTACCCCCCTTTAAGATCTTTAACAGG
ACATAGAGGTGCTTCAGTTGATTTGGCTATTTTCTCTTTACATCTAGCAGGTATATCATC
TATTTTAGGTGCTATTAATTTTATTACAACAATTTTTAATATACGTTCTCCTGGTCTTTC
ATTAGAACGAATAAGTTTATTTGTATGATCTATTTTGGTTACTGTTTTCCTTTTACTATT
ATCTTTACCTGTGTTGGCAGGAGCTATTACTATATTATTAACAGATCGAAATTTTAATAC
TTCCTTTTTTGATCCAGCTGGAGGAGGAGACCCTATTTTATATCAACATTTATTT
>7628_782
TACACTTTATATATTGTTTGGGGTTTGGTGTGGTATAGTAGGTACTGGATTATCTTTACT
AATTCGATTTGAATTAGGTACTTCAGGAGTATTAAGAGATGATCATTTTTATAATGTAAT
TGTAACAGCACATGCATTTGTCATAATTTTTTTTATAGTAATACCAATTATAATTGGTGG
ATTTGGGAACTGAATAGTACCATTACTAATTGGGGCACCTGATATAAGATTCCCTCGAAT
AAATAATATAAGGTTTTGATTACTACCTCCTTCTTTTTTATTATTAATTAGTAGTAGATT
AGTAGAAGGTGGGGCAGGAACAGGTTGAACTGTTTACCCCCCTTTAAGATCTTTAACAGG
ACATAGAGGTGCTTCAGTTGATTTAGCTATTTTCTCTTTACATCTAGCAGGTATATCATC
TATTTTAGGTGCTATTAATTTTATTACAACAATTTTTAATATACGTTCTCCTGGTCTTTC
ATTAGAACGAATAAGTTTATTTGTATGATCTATTTTGGTTACTGTTTTCCTTTTACTATT
ATCTTTACCTGTGTTGGCAGGAGCTATTACTATATTATTAACAGATCGAAATTTTAATAC
TTCCTTTTTTGATCCAGCTGGAGGAGGAGACCCTATTTTATATCAACATTTATTT
>7238_782
TACACTTTATATATTGTTTGGGGTTTGGTGTGGTATAGTAGGTACTGGATTATCTTTACT
AATTCGATTTGAATTAGGTACTTCAGGAGTATTAAGAGATGATCATTTTTATAATGTAAT
TGTAACAGCACATGCATTTGTCATAATTTTTTTTATAGTAATACCAATTATAATTGGTGG
ATTTGGGAACTGAATAGTACCATTACTAATTGGAGCACCTGATATAAGATTCCCTCGAAT
AAATAATATAAGGTTTTGATTACTACCTCCTTCTTTTTTATTATTAATTAGTAGTAGATT
AGTAGAAGGTGGGGCAGGAACAGGTTGAACTGTTTACCCCCCTTTAAGATCTTTAACAGG
ACATAGAGGTGCTTCAGTTGATTTGGCTATTTTCTCTTTACATCTAGCAGGTATATCATC
TATTTTAGGTGCTATTAATTTTATTACAACAATTTTTAATATACGTTCTCCTGGTCTTTC
ATTAGAACGAATAAGTTTATTTGTATGATCTATTTTGGTTACTGTTTTCCTTTTACTATT
ATCTTTACCTGTGTTGGCAGGAGCTATTACTATATTATTAACAGATCGAAATTTTAATAC
TTCCTTTTTTGATCCAGCTGGAGGAGGAGACCCTATTTTATATCAACATTTATTT
>7235_782
TACACTTTATATATTGTTTGGGGTTTGGTGTGGTATAGTAGGTACTGGATTATCTTTACT
AATTCGATTTGAATTAGGTACTTCAGGAGTATTAAGAGATGATCATTTTTATAATGTAAT
TGTAACAGCACATGCATTTGTCATAATTTTTTTTATAGTAATACCAATTATAATTGGTGG
ATTTGGGAACTGAATAGTACCATTACTAATTGGAGCACCTGATATAAGATTCCCTCGAAT
AAATAATATAAGGTTTTGATTACTACCTCCTTCTTTTTTATTATTAATTAGTAGTAGATT
AGTAGAAGGTGGGGCAGGAACAGGTTGAACTGTTTACCCCCCTTTAAGATCTTTAACAGG
ACATAGAGGTGCTTCAGTTGATTTGGCTATTTTCTCTTTACATCTAGCAGGTATATCATC
TATTTTAGGTGCTATTAATTTTATTACAACAATTTTTAATATACGTTCTCCTGGTCTTTC
ATTAGAACGAATAAGTTTATTTGTATGATCTATTTTGGTTACTGTTTTCCTTTTACTATT
ATCTTTACCTGTGTTGGCAGGAGCTATTACTATATTATTAACAGATCGAAATTTTAATAC
TTCCTTTTTTGATCCAGCTGGAGGAGGAGACCCTATTTTATATCAACATTTATTT
>7234_782
TACACTTTATATATTGTTTGGGGTTTGGTGTGGTATAGTAGGTACTGGATTATCTTTACT
AATTCGATTTGAATTAGGTACTTCAGGAGTATTAAGAGATGATCATTTTTATAATGTAAT
TGTAACAGCACATGCATTTGTCATAATTTTTTTTATAGTAATACCAATTATAATTGGTGG
ATTTGGGAACTGAATAGTACCATTACTAATTGGAGCACCTGATATAAGATTCCCTCGAAT
AAATAATATAAGGTTTTGATTACTACCTCCTTCTTTTTTATTATTAATTAGTAGTAGATT
AGTAGAAGGTGGGGCAGGAACAGGTTGAACTGTTTACCCCCCTTTAAGATCTTTAACAGG
ACATAGAGGTGCTTCAGTTGATTTGGCTATTTTCTCTTTACATCTAGCAGGTATATCATC
TATTTTAGGTGCTATTAATTTTATTACAACAATTTTTAATATACGTTCTCCTGGTCTTTC
ATTAGAACGAATAAGTTTATTTGTATGATCTATTTTGGTTACTGTTTTCCTTTTACTATT
ATCTTTACCTGTGTTGGCAGGAGCTATTACTATATTATTAACAGATCGAAATTTTAATAC
TTCCTTTTTTGATCCAGCTGGAGGAGGAGACCCTATTTTATATCAACATTTATTT
>7233_782
TACACTTTATATATTGTTTGGGGTTTGGTGTGGTATAGTAGGTACTGGATTATCTTTACT
AATTCGATTTGAATTAGGTACTTCAGGAGTATTAAGAGATGATCATTTTTATAATGTAAT
TGTAACAGCACATGCATTTGTCATAATTTTTTTTATAGTAATACCAATTATAATTGGTGG
ATTTGGGAACTGAATAGTACCATTACTAATTGGAGCACCTGATATAAGATTCCCTCGAAT
AAATAATATAAGGTTTTGATTACTACCTCCTTCTTTTTTATTATTAATTAGTAGTAGATT
AGTAGAAGGTGGGGCAGGAACAGGTTGAACTGTTTACCCCCCTTTAAGATCTTTAACAGG
ACATAGAGGTGCTTCAGTTGATTTGGCTATTTTCTCTTTACATCTAGCAGGTATATCATC
TATTTTAGGTGCTATTAATTTTATTACAACAATTTTTAATATACGTTCTCCTGGTCTTTC
ATTAGAACGAATAAGTTTATTTGTATGATCTATTTTGGTTACTGTTTTCCTTTTACTATT
ATCTTTACCTGTGTTGGCAGGAGCTATTACTATATTATTAACAGATCGAAATTTTAATAC
TTCCTTTTTTGATCCAGCTGGAGGAGGAGACCCTATTTTATATCAACATTTATTT
>7629_782
TACACTTTATATATTGTTTGGGGTTTGGTGTGGTATAGTAGGTACTGGATTATCTTTACT
AATTCGATTTGAATTAGGTACTTCAGGAGTATTAAGAGATGATCATTTTTATAATGTAAT
TGTAACAGCACATGCATTTGTCATAATTTTTTTTATAGTAATACCAATTATAATTGGTGG
ATTTGGGAATTGAATAGTACCATTACTAATTGGGGCACCTGATATAAGATTCCCTCGAAT
AAATAATATAAGGTTTTGATTACTACCTCCTTCTTTTTTATTATTAATTAGTAGTAGATT
AGTAGAAGGTGGGGCAGGAACAGGTTGAACTGTTTACCCCCCTTTAAGATCTTTAACAGG
ACATAGAGGTGCTTCAGTTGATTTAGCTATTTTCTCTTTACATCTAGCAGGTATATCATC
TATTTTAGGTGCTATTAATTTTATTACAACAATTTTTAATATACGTTCTCCTGGTCTTTC
ATTAGAACGAATAAGTTTATTTGTATGATCTATTTTGGTTACTGTTTTCCTTTTACTATT
ATCTTTACCTGTGTTGGCAGGAGCTATTACTATATTATTAACAGATCGAAATTTTAATAC
TTCCTTTTTTGATCCAGCTGGAGGAGGAGACCCTATTTTATATCAACATTTATTT
>7236_782
TACACTTTATATATTGTTTGGGGTTTGGTGTGGTATAGTAGGTACTGGATTATCTTTACT
AATTCGATTTGAATTAGGCACTTCAGGAGTATTAAGAGATGATCATTTTTATAATGTAAT
TGTAACAGCACATGCATTTGTCATAATTTTTTTTATAGTAATACCAATTATAATTGGTGG
ATTTGGGAACTGAATAGTACCATTACTAATTGGGGCACCTGATATAAGATTCCCTCGAAT
AAATAATATAAGGTTTTGATTACTACCTCCTTCTTTTTTATTATTAATTAGTAGTAGATT
AGTAGAAGGTGGGGCAGGAACAGGTTGAACTGTTTACCCCCCTTTAAGATCTTTAACAGG
ACATAGAGGTGCTTCAGTTGATTTAGCTATTTTCTCTTTACATCTAGCAGGTATATCATC
TATTTTAGGTGCTATTAATTTTATTACAACAATTTTTAATATACGTTCTCCTGGTCTTTC
ATTAGAACGAATAAGTTTATTTGTATGATCTATTTTGGTTACTGTTTTCCTTTTACTATT
ATCTTTACCTGTGTTGGCAGGAGCTATTACTATATTATTAACAGATCGAAATTTTAATAC
TTCCTTTTTTGATCCAGCTGGAGGAGGAGACCCTATTTTATATCAACATTTATTT
>7242_782
TACACTTTATATATTGTTTGGGGTTTGGTGTGGTATAGTAGGTACTGGATTATCTTTACT
AATTCGATTTGAATTAGGTACTTCAGGAGTATTAAGAGATGATCATTTTTATAATGTAAT
TGTAACAGCACATGCATTTGTCATAATTTTTTTTATAGTAATACCAATTATAATTGGTGG
ATTTGGGAACTGAATAGTACCATTACTAATTGGGGCACCTGATATAAGATTCCCTCGAAT
AAATAATATAAGGTTTTGATTACTACCTCCTTCTTTTTTATTATTAATTAGTAGTAGATT
AGTAGAAGGTGGGGCAGGAACAGGTTGAACTGTTTACCCCCCTTTAAGATCTTTAACAGG
ACATAGAGGTGCTTCAGTTGATTTAGCTATTTTCTCTTTACATCTAGCAGGTATATCATC
TATTTTAGGTGCTATTAATTTTATTACAACAATTTTTAATATACGTTCTCCTGGTCTTTC
ATTAGAACGAATAAGTTTATTTGTATGATCTATTTTGGTTACTGTTTTCCTTTTACTATT
ATCTTTACCTGTGTTGGCAGGAGCTATTACTATATTATTAACAGATCGAAATTTTAATAC
TTCCTTTTTTGATCCAGCTGGAGGAGGAGACCCTATTTTATATCAACATTTATTT
>7241_782
TACACTTTATATATTGTTTGGGGTTTGGTGTGGTATAGTAGGTACTGGATTATCTTTACT
AATTCGATTTGAATTAGGTACTTCAGGAGTATTAAGAGATGATCATTTTTATAATGTAAT
TGTAACAGCACATGCATTTGTCATAATTTTTTTTATAGTAATACCAATTATAATTGGTGG
ATTTGGGAACTGAATAGTACCATTACTAATTGGGGCACCTGATATAAGATTCCCTCGAAT
AAATAATATAAGGTTTTGATTACTACCTCCTTCTTTTTTATTATTAATTAGTAGTAGATT
AGTAGAAGGTGGGGCAGGAACAGGTTGAACTGTTTACCCCCCTTTAAGATCTTTAACAGG
ACATAGAGGTGCTTCAGTTGATTTAGCTATTTTCTCTTTACATCTAGCAGGTATATCATC
TATTTTAGGTGCTATTAATTTTATTACAACAATTTTTAATATACGTTCTCCTGGTCTTTC
ATTAGAACGAATAAGTTTATTTGTATGATCTATTTTGGTTACTGTTTTCCTTTTACTATT
ATCTTTACCTGTGTTGGCAGGAGCTATTACTATATTATTAACAGATCGAAATTTTAATAC
TTCCTTTTTTGATCCAGCTGGAGGAGGAGACCCTATTTTATATCAACATTTATTT
>7240_782
TACACTTTATATATTGTTTGGGGTTTGGTGTGGTATAGTAGGTACTGGATTATCTTTACT
AATTCGATTTGAATTAGGTACTTCAGGAGTATTAAGAGATGATCATTTTTATAATGTAAT
TGTAACAGCACATGCATTTGTCATAATTTTTTTTATAGTAATACCAATTATAATTGGTGG
ATTTGGGAACTGAATAGTACCATTACTAATTGGGGCACCTGATATAAGATTCCCTCGAAT
AAATAATATAAGGTTTTGATTACTACCTCCTTCTTTTTTATTATTAATTAGTAGTAGATT
AGTAGAAGGTGGGGCAGGAACAGGTTGAACTGTTTACCCCCCTTTAAGATCTTTAACAGG
ACATAGAGGTGCTTCAGTTGATTTAGCTATTTTCTCTTTACATCTAGCAGGTATATCATC
TATTTTAGGTGCTATTAATTTTATTACAACAATTTTTAATATACGTTCTCCTGGTCTTTC
ATTAGAACGAATAAGTTTATTTGTATGATCTATTTTGGTTACTGTTTTCCTTTTACTATT
ATCTTTACCTGTGTTGGCAGGAGCTATTACTATATTATTAACAGATCGAAATTTTAATAC
TTCCTTTTTTGATCCAGCTGGAGGAGGAGACCCTATTTTATATCAACATTTATTT
>7239_782
TACACTTTATATATTGTTTGGGGTTTGGTGTGGTATAGTAGGTACTGGATTATCTTTACT
AATTCGATTTGAATTAGGTACTTCAGGAGTATTAAGAGATGATCATTTTTATAATGTAAT
TGTAACAGCACATGCATTTGTCATAATTTTTTTTATAGTAATACCAATTATAATTGGTGG
ATTTGGGAACTGAATAGTACCATTACTAATTGGGGCACCTGATATAAGATTCCCTCGAAT
AAATAATATAAGGTTTTGATTACTACCTCCTTCTTTTTTATTATTAATTAGTAGTAGATT
AGTAGAAGGTGGGGCAGGAACAGGTTGAACTGTTTACCCCCCTTTAAGATCTTTAACAGG
ACATAGAGGTGCTTCAGTTGATTTAGCTATTTTCTCTTTACATCTAGCAGGTATATCATC
TATTTTAGGTGCTATTAATTTTATTACAACAATTTTTAATATACGTTCTCCTGGTCTTTC
ATTAGAACGAATAAGTTTATTTGTATGATCTATTTTGGTTACTGTTTTCCTTTTACTATT
ATCTTTACCTGTGTTGGCAGGAGCTATTACTATATTATTAACAGATCGAAATTTTAATAC
TTCCTTTTTTGATCCAGCTGGAGGAGGAGACCCTATTTTATATCAACATTTATTT
>7237_782
TACACTTTATATATTGTTTGGGGTTTGGTGTGGTATAGTAGGTACTGGATTATCTTTACT
AATTCGATTTGAATTAGGTACTTCAGGAGTATTAAGAGATGATCATTTTTATAATGTAAT
TGTAACAGCACATGCATTTGTCATAATTTTTTTTATAGTAATACCAATTATAATTGGTGG
ATTTGGGAACTGAATAGTACCATTACTAATTGGGGCACCTGATATAAGATTCCCTCGAAT
AAATAATATAAGGTTTTGATTACTACCTCCTTCTTTTTTATTATTAATTAGTAGTAGATT
AGTAGAAGGTGGGGCAGGAACAGGTTGAACTGTTTACCCCCCTTTAAGATCTTTAACAGG
ACATAGAGGTGCTTCAGTTGATTTAGCTATTTTCTCTTTACATCTAGCAGGTATATCATC
TATTTTAGGTGCTATTAATTTTATTACAACAATTTTTAATATACGTTCTCCTGGTCTTTC
ATTAGAACGAATAAGTTTATTTGTATGATCTATTTTGGTTACTGTTTTCCTTTTACTATT
ATCTTTACCTGTGTTGGCAGGAGCTATTACTATATTATTAACAGATCGAAATTTTAATAC
TTCCTTTTTTGATCCAGCTGGAGGAGGAGACCCTATTTTATATCAACATTTATTT
>7272_784
TACACTTTATATATTGTTTGGGGTTTGGTGTGGTATAGTAGGTACTGGATTATCTTTACT
AATTCGATTTGAATTAGGTACTTCAGGAGTATTAAGAGATGATCATTTTTATAATGTAAT
TGTAACAGCACATGCATTTGTCATAATTTTTTTTATAGTAATACCAATTATAATTGGTGG
ATTTGGGAACTGAATAGTACCATTACTAATTGGGGCACCTGATATAAGATTCCCTCGAAT
AAATAATATAAGGTTTTGATTACTACCTCCTTCTTTTTTATTATTAATTAGTAGTAGATT
AGTAGAAGGTGGGGCAGGAACAGGTTGAACTGTTTACCCCCCTTTAAGATCTTTAACAGG
ACATAGAGGTGCTTCAGTTGATTTAGCTATTTTCTCTTTACATCTAGCAGGTATATCATC
TATTTTAGGTGCTATTAATTTTATTACAACAATTTTTAATATACGTTCTCCTGGTCTTTC
ATTAGAACGAATAAGTTTATTTGTATGATCTATTTTGGTTACTGTTTTCCTTTTACTATT
ATCTTTACCTGTGTTGGCAGGAGCTATTACTATATTATTAACAGATCGAAATTTTAATAC
TTCCTTTTTTGATCCAGCTGGAGGAGGAGACCCTATTTTATATCAACATTTATTT
>7271_784
TACACTTTATATATTGTTTGGGGTTTGGTGTGGTATAGTAGGTACTGGATTATCTTTACT
AATTCGATTTGAATTAGGTACTTCAGGAGTATTAAGAGATGATCATTTTTATAATGTAAT
TGTAACAGCACATGCATTTGTCATAATTTTTTTTATAGTAATACCAATTATAATTGGTGG
ATTTGGGAACTGAATAGTACCATTACTAATTGGGGCACCTGATATAAGATTCCCTCGAAT
AAATAATATAAGGTTTTGATTACTACCTCCTTCTTTTTTATTATTAATTAGTAGTAGATT
AGTAGAAGGTGGGGCAGGAACAGGTTGAACTGTTTACCCCCCTTTAAGATCTTTAACAGG
ACATAGAGGTGCTTCAGTTGATTTAGCTATTTTCTCTTTACATCTAGCAGGTATATCATC
TATTTTAGGTGCTATTAATTTTATTACAACAATTTTTAATATACGTTCTCCTGGTCTTTC
ATTAGAACGAATAAGTTTATTTGTATGATCTATTTTGGTTACTGTTTTCCTTTTACTATT
ATCTTTACCTGTGTTGGCAGGAGCTATTACTATATTATTAACAGATCGAAATTTTAATAC
TTCCTTTTTTGATCCAGCTGGAGGAGGAGACCCTATTTTATATCAACATTTATTT
>7269_784
TACACTTTATATATTGTTTGGGGTTTGGTGTGGTATAGTAGGTACTGGATTATCTTTACT
AATTCGATTTGAATTAGGTACTTCAGGAGTATTAAGAGATGATCATTTTTATAATGTAAT
TGTAACAGCACATGCATTTGTCATAATTTTTTTTATAGTAATACCAATTATAATTGGTGG
ATTTGGGAACTGAATAGTACCATTACTAATTGGGGCACCTGATATAAGATTCCCTCGAAT
AAATAATATAAGGTTTTGATTACTACCTCCTTCTTTTTTATTATTAATTAGTAGTAGATT
AGTAGAAGGTGGGGCAGGAACAGGTTGAACTGTTTACCCCCCTTTAAGATCTTTAACAGG
ACATAGAGGTGCTTCAGTTGATTTAGCTATTTTCTCTTTACATCTAGCAGGTATATCATC
TATTTTAGGTGCTATTAATTTTATTACAACAATTTTTAATATACGTTCTCCTGGTCTTTC
ATTAGAACGAATAAGTTTATTTGTATGATCTATTTTGGTTACTGTTTTCCTTTTACTATT
ATCTTTACCTGTGTTGGCAGGAGCTATTACTATATTATTAACAGATCGAAATTTTAATAC
TTCCTTTTTTGATCCAGCTGGAGGAGGAGACCCTATTTTATATCAACATTTATTT
>7268_784
TACACTTTATATATTGTTTGGGGTTTGGTGTGGTATAGTAGGTACTGGATTATCTTTACT
AATTCGATTTGAATTAGGTACTTCAGGAGTATTAAGAGATGATCATTTTTATAATGTAAT
TGTAACAGCACATGCATTTGTCATAATTTTTTTTATAGTAATACCAATTATAATTGGTGG
ATTTGGGAACTGAATAGTACCATTACTAATTGGGGCACCTGATATAAGATTCCCTCGAAT
AAATAATATAAGGTTTTGATTACTACCTCCTTCTTTTTTATTATTAATTAGTAGTAGATT
AGTAGAAGGTGGGGCAGGAACAGGTTGAACTGTTTACCCCCCTTTAAGATCTTTAACAGG
ACATAGAGGTGCTTCAGTTGATTTAGCTATTTTCTCTTTACATCTAGCAGGTATATCATC
TATTTTAGGTGCTATTAATTTTATTACAACAATTTTTAATATACGTTCTCCTGGTCTTTC
ATTAGAACGAATAAGTTTATTTGTATGATCTATTTTGGTTACTGTTTTCCTTTTACTATT
ATCTTTACCTGTGTTGGCAGGAGCTATTACTATATTATTAACAGATCGAAATTTTAATAC
TTCCTTTTTTGATCCAGCTGGAGGAGGAGACCCTATTTTATATCAACATTTATTT
>7267_784
TACACTTTATATATTGTTTGGGGTTTGGTGTGGTATAGTAGGTACTGGATTATCTTTACT
AATTCGATTTGAATTAGGTACTTCAGGAGTATTAAGAGATGATCATTTTTATAATGTAAT
TGTAACAGCACATGCATTTGTCATAATTTTTTTTATAGTAATACCAATTATAATTGGTGG
ATTTGGGAACTGAATAGTACCATTACTAATTGGGGCACCTGATATAAGATTCCCTCGAAT
AAATAATATAAGGTTTTGATTACTACCTCCTTCTTTTTTATTATTAATTAGTAGTAGATT
AGTAGAAGGTGGGGCAGGAACAGGTTGAACTGTTTACCCCCCTTTAAGATCTTTAACAGG
ACATAGAGGTGCTTCAGTTGATTTAGCTATTTTCTCTTTACATCTAGCAGGTATATCATC
TATTTTAGGTGCTATTAATTTTATTACAACAATTTTTAATATACGTTCTCCTGGTCTTTC
ATTAGAACGAATAAGTTTATTTGTATGATCTATTTTGGTTACTGTTTTCCTTTTACTATT
ATCTTTACCTGTGTTGGCAGGAGCTATTACTATATTATTAACAGATCGAAATTTTAATAC
TTCCTTTTTTGATCCAGCTGGAGGAGGAGACCCTATTTTATATCAACATTTATTT
>7266_784
TACACTTTATATATTGTTTGGGGTTTGGTGTGGTATAGTAGGTACTGGATTATCTTTACT
AATTCGATTTGAATTAGGTACTTCAGGAGTATTAAGAGATGATCATTTTTATAATGTAAT
TGTAACAGCACATGCATTTGTCATAATTTTTTTTATAGTAATACCAATTATAATTGGTGG
ATTTGGGAACTGAATAGTACCATTACTAATTGGGGCACCTGATATAAGATTCCCTCGAAT
AAATAATATAAGGTTTTGATTACTACCTCCTTCTTTTTTATTATTAATTAGTAGTAGATT
AGTAGAAGGTGGGGCAGGAACAGGTTGAACTGTTTACCCCCCTTTAAGATCTTTAACAGG
ACATAGAGGTGCTTCAGTTGATTTAGCTATTTTCTCTTTACATCTAGCAGGTATATCATC
TATTTTAGGTGCTATTAATTTTATTACAACAATTTTTAATATACGTTCTCCTGGTCTTTC
ATTAGAACGAATAAGTTTATTTGTATGATCTATTTTGGTTACTGTTTTCCTTTTACTATT
ATCTTTACCTGTGTTGGCAGGAGCTATTACTATATTATTAACAGATCGAAATTTTAATAC
TTCCTTTTTTGATCCAGCTGGAGGAGGAGACCCTATTTTATATCAACATTTATTT
>7265_784
TACACTTTATATATTGTTTGGGGTTTGGTGTGGTATAGTAGGTACTGGATTATCTTTACT
AATTCGATTTGAATTAGGTACTTCAGGAGTATTAAGAGATGATCATTTTTATAATGTAAT
TGTAACAGCACATGCATTTGTCATAATTTTTTTTATAGTAATACCAATTATAATTGGTGG
ATTTGGGAACTGAATAGTACCATTACTAATTGGGGCACCTGATATAAGATTCCCTCGAAT
AAATAATATAAGGTTTTGATTACTACCTCCTTCTTTTTTATTATTAATTAGTAGTAGATT
AGTAGAAGGTGGGGCAGGAACAGGTTGAACTGTTTACCCCCCTTTAAGATCTTTAACAGG
ACATAGAGGTGCTTCAGTTGATTTAGCTATTTTCTCTTTACATCTAGCAGGTATATCATC
TATTTTAGGTGCTATTAATTTTATTACAACAATTTTTAATATACGTTCTCCTGGTCTTTC
ATTAGAACGAATAAGTTTATTTGTATGATCTATTTTGGTTACTGTTTTCCTTTTACTATT
ATCTTTACCTGTGTTGGCAGGAGCTATTACTATATTATTAACAGATCGAAATTTTAATAC
TTCCTTTTTTGATCCAGCTGGAGGAGGAGACCCTATTTTATATCAACATTTATTT
>7264_784
TACACTTTATATATTGTTTGGGGTTTGGTGTGGTATAGTAGGTACTGGATTATCTTTACT
AATTCGATTTGAATTAGGTACTTCAGGAGTATTAAGAGATGATCATTTTTATAATGTAAT
TGTAACAGCACATGCATTTGTCATAATTTTTTTTATAGTAATACCAATTATAATTGGTGG
ATTTGGGAACTGAATAGTACCATTACTAATTGGGGCACCTGATATAAGATTCCCTCGAAT
AAATAATATAAGGTTTTGATTACTACCTCCTTCTTTTTTATTATTAATTAGTAGTAGATT
AGTAGAAGGTGGGGCAGGAACAGGTTGAACTGTTTACCCCCCTTTAAGATCTTTAACAGG
ACATAGAGGTGCTTCAGTTGATTTAGCTATTTTCTCTTTACATCTAGCAGGTATATCATC
TATTTTAGGTGCTATTAATTTTATTACAACAATTTTTAATATACGTTCTCCTGGTCTTTC
ATTAGAACGAATAAGTTTATTTGTATGATCTATTTTGGTTACTGTTTTCCTTTTACTATT
ATCTTTACCTGTGTTGGCAGGAGCTATTACTATATTATTAACAGATCGAAATTTTAATAC
TTCCTTTTTTGATCCAGCTGGAGGAGGAGACCCTATTTTATATCAACATTTATTT
>7263_784
TACACTTTATATATTGTTTGGGGTTTGGTGTGGTATAGTAGGTACTGGATTATCTTTACT
AATTCGATTTGAATTAGGTACTTCAGGAGTATTAAGAGATGATCATTTTTATAATGTAAT
TGTAACAGCACATGCATTTGTCATAATTTTTTTTATAGTAATACCAATTATAATTGGTGG
ATTTGGGAACTGAATAGTACCATTACTAATTGGGGCACCTGATATAAGATTCCCTCGAAT
AAATAATATAAGGTTTTGATTACTACCTCCTTCTTTTTTATTATTAATTAGTAGTAGATT
AGTAGAAGGTGGGGCAGGAACAGGTTGAACTGTTTACCCCCCTTTAAGATCTTTAACAGG
ACATAGAGGTGCTTCAGTTGATTTAGCTATTTTCTCTTTACATCTAGCAGGTATATCATC
TATTTTAGGTGCTATTAATTTTATTACAACAATTTTTAATATACGTTCTCCTGGTCTTTC
ATTAGAACGAATAAGTTTATTTGTATGATCTATTTTGGTTACTGTTTTCCTTTTACTATT
ATCTTTACCTGTGTTGGCAGGAGCTATTACTATATTATTAACAGATCGAAATTTTAATAC
TTCCTTTTTTGATCCAGCTGGAGGAGGAGACCCTATTTTATATCAACATTTATTT
>7262_785
TACACTTTATATATTGTTTGGGGTTTGGTGTGGTATAGTAGGTACTGGATTATCTTTACT
AATTCGATTTGAATTAGGTACTTCAGGAGTATTAAGAGATGATCATTTTTATAATGTAAT
TGTAACAGCACATGCATTTGTCATAATTTTTTTTATAGTAATACCAATTATAATTGGTGG
ATTTGGGAACTGAATAGTACCATTACTAATTGGGGCACCTGATATAAGATTCCCTCGAAT
AAATAATATAAGGTTTTGATTACTACCTCCTTCTTTTTTATTATTAATTAGTAGTAGATT
AGTAGAAGGTGGGGCAGGAACAGGTTGAACTGTTTACCCCCCTTTAAGATCTTTAACAGG
ACATAGAGGTGCTTCAGTTGATTTAGCTATTTTCTCTTTACATCTAGCAGGTATATCATC
TATTTTAGGTGCTATTAATTTTATTACAACAATTTTTAATATACGTTCTCCTGGTCTTTC
ATTAGAACGAATAAGTTTATTTGTATGATCTATTTTGGTTACTGTTTTCCTTTTACTATT
ATCTTTACCTGTGTTGGCAGGAGCTATTACTATATTATTAACAGATCGAAATTTTAATAC
TTCCTTTTTTGATCCAGCTGGAGGAGGAGACCCTATTTTATATCAACATTTATTT
>7261_785
TACACTTTATATATTGTTTGGGGTTTGGTGTGGTATAGTAGGTACTGGATTATCTTTACT
AATTCGATTTGAATTAGGTACTTCAGGAGTATTAAGAGATGATCATTTTTATAATGTAAT
TGTAACAGCACATGCATTTGTCATAATTTTTTTTATAGTAATACCAATTATAATTGGTGG
ATTTGGGAACTGAATAGTACCATTACTAATTGGGGCACCTGATATAAGATTCCCTCGAAT
AAATAATATAAGGTTTTGATTACTACCTCCTTCTTTTTTATTATTAATTAGTAGTAGATT
AGTAGAAGGTGGGGCAGGAACAGGTTGAACTGTTTACCCCCCTTTAAGATCTTTAACAGG
ACATAGAGGTGCTTCAGTTGATTTAGCTATTTTCTCTTTACATCTAGCAGGTATATCATC
TATTTTAGGTGCTATTAATTTTATTACAACAATTTTTAATATACGTTCTCCTGGTCTTTC
ATTAGAACGAATAAGTTTATTTGTATGATCTATTTTGGTTACTGTTTTCCTTTTACTATT
ATCTTTACCTGTGTTGGCAGGAGCTATTACTATATTATTAACAGATCGAAATTTTAATAC
TTCCTTTTTTGATCCAGCTGGAGGAGGAGACCCTATTTTATATCAACATTTATTT
>7260_785
TACACTTTATATATTGTTTGGGGTTTGGTGTGGTATAGTAGGTACTGGATTATCTTTACT
AATTCGATTTGAATTAGGTACTTCAGGAGTATTAAGAGATGATCATTTTTATAATGTAAT
TGTAACAGCACATGCATTTGTCATAATTTTTTTTATAGTAATACCAATTATAATTGGTGG
ATTTGGGAACTGAATAGTACCATTACTAATTGGGGCACCTGATATAAGATTCCCTCGAAT
AAATAATATAAGGTTTTGATTACTACCTCCTTCTTTTTTATTATTAATTAGTAGTAGATT
AGTAGAAGGTGGGGCAGGAACAGGTTGAACTGTTTACCCCCCTTTAAGATCTTTAACAGG
ACATAGAGGTGCTTCAGTTGATTTAGCTATTTTCTCTTTACATCTAGCAGGTATATCATC
TATTTTAGGTGCTATTAATTTTATTACAACAATTTTTAATATACGTTCTCCTGGTCTTTC
ATTAGAACGAATAAGTTTATTTGTATGATCTATTTTGGTTACTGTTTTCCTTTTACTATT
ATCTTTACCTGTGTTGGCAGGAGCTATTACTATATTATTAACAGATCGAAATTTTAATAC
TTCCTTTTTTGATCCAGCTGGAGGAGGAGACCCTATTTTATATCAACATTTATTT
>7259_785
TACACTTTATATATTGTTTGGGGTTTGGTGTGGTATAGTAGGTACTGGATTATCTTTACT
AATTCGATTTGAATTAGGTACTTCAGGAGTATTAAGAGATGATCATTTTTATAATGTAAT
TGTAACAGCACATGCATTTGTCATAATTTTTTTTATAGTAATACCAATTATAATTGGTGG
ATTTGGGAACTGAATAGTACCATTACTAATTGGGGCACCTGATATAAGATTCCCTCGAAT
AAATAATATAAGGTTTTGATTACTACCTCCTTCTTTTTTATTATTAATTAGTAGTAGATT
AGTAGAAGGTGGGGCAGGAACAGGTTGAACTGTTTACCCCCCTTTAAGATCTTTAACAGG
ACATAGAGGTGCTTCAGTTGATTTAGCTATTTTCTCTTTACATCTAGCAGGTATATCATC
TATTTTAGGTGCTATTAATTTTATTACAACAATTTTTAATATACGTTCTCCTGGTCTTTC
ATTAGAACGAATAAGTTTATTTGTATGATCTATTTTGGTTACTGTTTTCCTTTTACTATT
ATCTTTACCTGTGTTGGCAGGAGCTATTACTATATTATTAACAGATCGAAATTTTAATAC
TTCCTTTTTTGATCCAGCTGGAGGAGGAGACCCTATTTTATATCAACATTTATTT
>7258_785
TACACTTTATATATTGTTTGGGGTTTGGTGTGGTATAGTAGGTACTGGATTATCTTTACT
AATTCGATTTGAATTAGGTACTTCAGGAGTATTAAGAGATGATCATTTTTATAATGTAAT
TGTAACAGCACATGCATTTGTCATAATTTTTTTTATAGTAATACCAATTATAATTGGTGG
ATTTGGGAACTGAATAGTACCATTACTAATTGGGGCACCTGATATAAGATTCCCTCGAAT
AAATAATATAAGGTTTTGATTACTACCTCCTTCTTTTTTATTATTAATTAGTAGTAGATT
AGTAGAAGGTGGGGCAGGAACAGGTTGAACTGTTTACCCCCCTTTAAGATCTTTAACAGG
ACATAGAGGTGCTTCAGTTGATTTAGCTATTTTCTCTTTACATCTAGCAGGTATATCATC
TATTTTAGGTGCTATTAATTTTATTACAACAATTTTTAATATACGTTCTCCTGGTCTTTC
ATTAGAACGAATAAGTTTATTTGTATGATCTATTTTGGTTACTGTTTTCCTTTTACTATT
ATCTTTACCTGTGTTGGCAGGAGCTATTACTATATTATTAACAGATCGAAATTTTAATAC
TTCCTTTTTTGATCCAGCTGGAGGAGGAGACCCTATTTTATATCAACATTTATTT
>7257_785
TACACTTTATATATTGTTTGGGGTTTGGTGTGGTATAGTAGGTACTGGATTATCTTTACT
AATTCGATTTGAATTAGGTACTTCAGGAGTATTAAGAGATGATCATTTTTATAATGTAAT
TGTAACAGCACATGCATTTGTCATAATTTTTTTTATAGTAATACCAATTATAATTGGTGG
ATTTGGGAACTGAATAGTACCATTACTAATTGGGGCACCTGATATAAGATTCCCTCGAAT
AAATAATATAAGGTTTTGATTACTACCTCCTTCTTTTTTATTATTAATTAGTAGTAGATT
AGTAGAAGGTGGGGCAGGAACAGGTTGAACTGTTTACCCCCCTTTAAGATCTTTAACAGG
ACATAGAGGTGCTTCAGTTGATTTAGCTATTTTCTCTTTACATCTAGCAGGTATATCATC
TATTTTAGGTGCTATTAATTTTATTACAACAATTTTTAATATACGTTCTCCTGGTCTTTC
ATTAGAACGAATAAGTTTATTTGTATGATCTATTTTGGTTACTGTTTTCCTTTTACTATT
ATCTTTACCTGTGTTGGCAGGAGCTATTACTATATTATTAACAGATCGAAATTTTAATAC
TTCCTTTTTTGATCCAGCTGGAGGAGGAGACCCTATTTTATATCAACATTTATTT
>7256_785
TACACTTTATATATTGTTTGGGGTTTGGTGTGGTATAGTAGGTACTGGATTATCTTTACT
AATTCGATTTGAATTAGGTACTTCAGGAGTATTAAGAGATGATCATTTTTATAATGTAAT
TGTAACAGCACATGCATTTGTCATAATTTTTTTTATAGTAATACCAATTATAATTGGTGG
ATTTGGGAACTGAATAGTACCATTACTAATTGGGGCACCTGATATAAGATTCCCTCGAAT
AAATAATATAAGGTTTTGATTACTACCTCCTTCTTTTTTATTATTAATTAGTAGTAGATT
AGTAGAAGGTGGGGCAGGAACAGGTTGAACTGTTTACCCCCCTTTAAGATCTTTAACAGG
ACATAGAGGTGCTTCAGTTGATTTAGCTATTTTCTCTTTACATCTAGCAGGTATATCATC
TATTTTAGGTGCTATTAATTTTATTACAACAATTTTTAATATACGTTCTCCTGGTCTTTC
ATTAGAACGAATAAGTTTATTTGTATGATCTATTTTGGTTACTGTTTTCCTTTTACTATT
ATCTTTACCTGTGTTGGCAGGAGCTATTACTATATTATTAACAGATCGAAATTTTAATAC
TTCCTTTTTTGATCCAGCTGGAGGAGGAGACCCTATTTTATATCAACATTTATTT
>7255_785
TACACTTTATATATTGTTTGGGGTTTGGTGTGGTATAGTAGGTACTGGATTATCTTTACT
AATTCGATTTGAATTAGGTACTTCAGGAGTATTAAGAGATGATCATTTTTATAATGTAAT
TGTAACAGCACATGCATTTGTCATAATTTTTTTTATAGTAATACCAATTATAATTGGTGG
ATTTGGGAACTGAATAGTACCATTACTAATTGGGGCACCTGATATAAGATTCCCTCGAAT
AAATAATATAAGGTTTTGATTACTACCTCCTTCTTTTTTATTATTAATTAGTAGTAGATT
AGTAGAAGGTGGGGCAGGAACAGGTTGAACTGTTTACCCCCCTTTAAGATCTTTAACAGG
ACATAGAGGTGCTTCAGTTGATTTAGCTATTTTCTCTTTACATCTAGCAGGTATATCATC
TATTTTAGGTGCTATTAATTTTATTACAACAATTTTTAATATACGTTCTCCTGGTCTTTC
ATTAGAACGAATAAGTTTATTTGTATGATCTATTTTGGTTACTGTTTTCCTTTTACTATT
ATCTTTACCTGTGTTGGCAGGAGCTATTACTATATTATTAACAGATCGAAATTTTAATAC
TTCCTTTTTTGATCCAGCTGGAGGAGGAGACCCTATTTTATATCAACATTTATTT
>7254_785
TACACTTTATATATTGTTTGGGGTTTGGTGTGGTATAGTAGGTACTGGATTATCTTTACT
AATTCGATTTGAATTAGGTACTTCAGGAGTATTAAGAGATGATCATTTTTATAATGTAAT
TGTAACAGCACATGCATTTGTCATAATTTTTTTTATAGTAATACCAATTATAATTGGTGG
ATTTGGGAACTGAATAGTACCATTACTAATTGGGGCACCTGATATAAGATTCCCTCGAAT
AAATAATATAAGGTTTTGATTACTACCTCCTTCTTTTTTATTATTAATTAGTAGTAGATT
AGTAGAAGGTGGGGCAGGAACAGGTTGAACTGTTTACCCCCCTTTAAGATCTTTAACAGG
ACATAGAGGTGCTTCAGTTGATTTAGCTATTTTCTCTTTACATCTAGCAGGTATATCATC
TATTTTAGGTGCTATTAATTTTATTACAACAATTTTTAATATACGTTCTCCTGGTCTTTC
ATTAGAACGAATAAGTTTATTTGTATGATCTATTTTGGTTACTGTTTTCCTTTTACTATT
ATCTTTACCTGTGTTGGCAGGAGCTATTACTATATTATTAACAGATCGAAATTTTAATAC
TTCCTTTTTTGATCCAGCTGGAGGAGGAGACCCTATTTTATATCAACATTTATTT
>7253_785
TACACTTTATATATTGTTTGGGGTTTGGTGTGGTATAGTAGGTACTGGATTATCTTTACT
AATTCGATTTGAATTAGGTACTTCAGGAGTATTAAGAGATGATCATTTTTATAATGTAAT
TGTAACAGCACATGCATTTGTCATAATTTTTTTTATAGTAATACCAATTATAATTGGTGG
ATTTGGGAACTGAATAGTACCATTACTAATTGGGGCACCTGATATAAGATTCCCTCGAAT
AAATAATATAAGGTTTTGATTACTACCTCCTTCTTTTTTATTATTAATTAGTAGTAGATT
AGTAGAAGGTGGGGCAGGAACAGGTTGAACTGTTTACCCCCCTTTAAGATCTTTAACAGG
ACATAGAGGTGCTTCAGTTGATTTAGCTATTTTCTCTTTACATCTAGCAGGTATATCATC
TATTTTAGGTGCTATTAATTTTATTACAACAATTTTTAATATACGTTCTCCTGGTCTTTC
ATTAGAACGAATAAGTTTATTTGTATGATCTATTTTGGTTACTGTTTTCCTTTTACTATT
ATCTTTACCTGTGTTGGCAGGAGCTATTACTATATTATTAACAGATCGAAATTTTAATAC
TTCCTTTTTTGATCCAGCTGGAGGAGGAGACCCTATTTTATATCAACATTTATTT
>7647_785
TACACTTTATATATTGTTTGGGGTTTGGTGTGGTATAGTAGGTACTGGATTATCTTTACT
AATTCGATTTGAATTAGGTACTTCAGGAGTATTAAGAGATGATCATTTTTATAATGTAAT
TGTAACAGCACATGCATTTGTCATAATTTTTTTTATAGTAATACCAATTATAATTGGTGG
ATTTGGGAACTGAATAGTACCATTACTAATTGGGGCACCTGATATAAGATTCCCTCGAAT
AAATAATATAAGGTTTTGATTACTACCTCCTTCTTTTTTATTATTAATTAGTAGTAGATT
AGTAGAAGGTGGGGCAGGAACAGGTTGAACTGTTTACCCCCCTTTAAGATCTTTAACAGG
ACATAGAGGTGCTTCAGTTGATTTAGCTATTTTCTCTTTACATCTAGCAGGTATATCATC
TATTTTAGGTGCTATTAATTTTATTACAACAATTTTTAATATACGTTCTCCTGGTCTTTC
ATTAGAACGAATAAGTTTATTTGTATGATCTATTTTGGTTACTGTTTTCCTTTTACTATT
ATCTTTACCTGTGTTGGCAGGAGCTATTACTATATTATTAACAGATCGAAATTTTAATAC
TTCCTTTTTTGATCCAGCTGGAGGAGGAGACCCTATTTTATATCAACATTTATTT
>7646_785
TACACTTTATATATTGTTTGGGGTTTGGTGTGGTATAGTAGGTACTGGATTATCTTTACT
AATTCGATTTGAATTAGGTACTTCAGGAGTATTAAGAGATGATCATTTTTATAATGTAAT
TGTAACAGCACATGCATTTGTCATAATTTTTTTTATAGTAATACCAATTATAATTGGTGG
ATTTGGGAACTGAATAGTACCATTACTAATTGGGGCACCTGATATAAGATTCCCTCGAAT
AAATAATATAAGGTTTTGATTACTACCTCCTTCTTTTTTATTATTAATTAGTAGTAGATT
AGTAGAAGGTGGGGCAGGAACAGGTTGAACTGTTTACCCCCCTTTAAGATCTTTAACAGG
ACATAGAGGTGCTTCAGTTGATTTAGCTATTTTCTCTTTACATCTAGCAGGTATATCATC
TATTTTAGGTGCTATTAATTTTATTACAACAATTTTTAATATACGTTCTCCTGGTCTTTC
ATTAGAACGAATAAGTTTATTTGTATGATCTATTTTGGTTACTGTTTTCCTTTTACTATT
ATCTTTACCTGTGTTGGCAGGAGCTATTACTATATTATTAACAGATCGAAATTTTAATAC
TTCCTTTTTTGATCCAGCTGGAGGAGGAGACCCTATTTTATATCAACATTTATTT
>7645_785
TACACTTTATATATTGTTTGGGGTTTGGTGTGGTATAGTAGGTACTGGATTATCTTTACT
AATTCGATTTGAATTAGGTACTTCAGGAGTATTAAGAGATGATCATTTTTATAATGTAAT
TGTAACAGCACATGCATTTGTCATAATTTTTTTTATAGTAATACCAATTATAATTGGTGG
ATTTGGGAACTGAATAGTACCATTACTAATTGGGGCACCTGATATAAGATTCCCTCGAAT
AAATAATATAAGGTTTTGATTACTACCTCCTTCTTTTTTATTATTAATTAGTAGTAGATT
AGTAGAAGGTGGGGCAGGAACAGGTTGAACTGTTTACCCCCCTTTAAGATCTTTAACAGG
ACATAGAGGTGCTTCAGTTGATTTAGCTATTTTCTCTTTACATCTAGCAGGTATATCATC
TATTTTAGGTGCTATTAATTTTATTACAACAATTTTTAATATACGTTCTCCTGGTCTTTC
ATTAGAACGAATAAGTTTATTTGTATGATCTATTTTGGTTACTGTTTTCCTTTTACTATT
ATCTTTACCTGTGTTGGCAGGAGCTATTACTATATTATTAACAGATCGAAATTTTAATAC
TTCCTTTTTTGATCCAGCTGGAGGAGGAGACCCTATTTTATATCAACATTTATTT
>7644_785
TACACTTTATATATTGTTTGGGGTTTGGTGTGGTATAGTAGGTACTGGATTATCTTTACT
AATTCGATTTGAATTAGGTACTTCAGGAGTATTAAGAGATGATCATTTTTATAATGTAAT
TGTAACAGCACATGCATTTGTCATAATTTTTTTTATAGTAATACCAATTATAATTGGTGG
ATTTGGGAACTGAATAGTACCATTACTAATTGGGGCACCTGATATAAGATTCCCTCGAAT
AAATAATATAAGGTTTTGATTACTACCTCCTTCTTTTTTATTATTAATTAGTAGTAGATT
AGTAGAAGGTGGGGCAGGAACAGGTTGAACTGTTTACCCCCCTTTAAGATCTTTAACAGG
ACATAGAGGTGCTTCAGTTGATTTAGCTATTTTCTCTTTACATCTAGCAGGTATATCATC
TATTTTAGGTGCTATTAATTTTATTACAACAATTTTTAATATACGTTCTCCTGGTCTTTC
ATTAGAACGAATAAGTTTATTTGTATGATCTATTTTGGTTACTGTTTTCCTTTTACTATT
ATCTTTACCTGTGTTGGCAGGAGCTATTACTATATTATTAACAGATCGAAATTTTAATAC
TTCCTTTTTTGATCCAGCTGGAGGAGGAGACCCTATTTTATATCAACATTTATTT
>7643_785
TACACTTTATATATTGTTTGGGGTTTGGTGTGGTATAGTAGGTACTGGATTATCTTTACT
AATTCGATTTGAATTAGGTACTTCAGGAGTATTAAGAGATGATCATTTTTATAATGTAAT
TGTAACAGCACATGCATTTGTCATAATTTTTTTTATAGTAATACCAATTATAATTGGTGG
ATTTGGGAACTGAATAGTACCATTACTAATTGGGGCACCTGATATAAGATTCCCTCGAAT
AAATAATATAAGGTTTTGATTACTACCTCCTTCTTTTTTATTATTAATTAGTAGTAGATT
AGTAGAAGGTGGGGCAGGAACAGGTTGAACTGTTTACCCCCCTTTAAGATCTTTAACAGG
ACATAGAGGTGCTTCAGTTGATTTAGCTATTTTCTCTTTACATCTAGCAGGTATATCATC
TATTTTAGGTGCTATTAATTTTATTACAACAATTTTTAATATACGTTCTCCTGGTCTTTC
ATTAGAACGAATAAGTTTATTTGTATGATCTATTTTGGTTACTGTTTTCCTTTTACTATT
ATCTTTACCTGTGTTGGCAGGAGCTATTACTATATTATTAACAGATCGAAATTTTAATAC
TTCCTTTTTTGATCCAGCTGGAGGAGGAGACCCTATTTTATATCAACATTTATTT
>712_55
TACACTTTATATATTGTTTGGGGTTTGGTGTGGTATAGTAGGTACTGGATTATCTTTACT
AATTCGATTTGAATTAGGTACTTCAGGAGTATTAAGAGATGATCATTTTTATAATGTAAT
TGTAACAGCACATGCATTTGTCATAATTTTTTTTATGGTAATACCAATTATAATTGGTGG
ATTTGGGAATTGAATAGTACCATTACTAATTGGAGCACCTGATATAAGATTCCCTCGAAT
AAATAATATAAGGTTTTGATTACTACCTCCTTCTTTTTTATTACTAATTAGTAGTAGATT
AGTAGAAGGTGGGGCAGGAACAGGTTGAACTGTTTACCCCCCTTTAAGATCTTTAACAGG
ACATAGAGGTGCTTCAGTTGATTTAGCTATTTTCTCTTTACATCTAGCAGGTATATCATC
TATTTTAGGTGCTATTAATTTTATTACAACAATTTTTAATATACGTTCTCCTGGTCTTTC
ATTAGAACGAATAAGTTTATTTGTGTGATCTATTTTAGTTACTGTTTTCCTTTTACTATT
ATCTTTACCTGTGTTGGCAGGAGCTATTACTATATTATTAACAGATCGAAATTTCAATAC
TTCCTTTTTTGATCCAGCTGGAGGAGGAGACCCTATTTTATATCAACATTTATTT
>711_55
TACACTTTATATATTGTTTGGGGTTTGGTGTGGTATAGTAGGTACTGGATTATCTTTACT
AATTCGATTTGAATTAGGTACTTCAGGAGTATTAAGAGATGATCATTTTTATAATGTAAT
TGTAACAGCACATGCATTTGTCATAATTTTTTTTATGGTAATACCAATTATAATTGGTGG
ATTTGGGAATTGAATAGTACCATTACTAATTGGAGCACCTGATATAAGATTCCCTCGAAT
AAATAATATAAGGTTTTGATTACTACCTCCTTCTTTTTTATTACTAATTAGTAGTAGATT
AGTAGAAGGTGGGGCAGGAACAGGTTGAACTGTTTACCCCCCTTTAAGATCTTTAACAGG
ACATAGAGGTGCTTCAGTTGATTTAGCTATTTTCTCTTTACATCTAGCAGGTATATCATC
TATTTTAGGTGCTATTAATTTTATTACAACAATTTTTAATATACGTTCTCCTGGTCTTTC
ATTAGAACGAATAAGTTTATTTGTGTGATCTATTTTAGTTACTGTTTTCCTTTTACTATT
ATCTTTACCTGTGTTGGCAGGAGCTATTACTATATTATTAACAGATCGAAATTTCAATAC
TTCCTTTTTTGATCCAGCTGGAGGAGGAGACCCTATTTTATATCAACATTTATTT
>710_55
TACACTTTATATATTGTTTGGGGTTTGGTGTGGTATAGTAGGTACTGGATTATCTTTACT
AATTCGATTTGAATTAGGTACTTCAGGAGTATTAAGAGATGATCATTTTTATAATGTAAT
TGTAACAGCACATGCATTTGTCATAATTTTTTTTATGGTAATACCAATTATAATTGGTGG
ATTTGGGAATTGAATAGTACCATTACTAATTGGAGCACCTGATATAAGATTCCCTCGAAT
AAATAATATAAGGTTTTGATTACTACCTCCTTCTTTTTTATTACTAATTAGTAGTAGATT
AGTAGAAGGTGGGGCAGGAACAGGTTGAACTGTTTACCCCCCTTTAAGATCTTTAACAGG
ACATAGAGGTGCTTCAGTTGATTTAGCTATTTTCTCTTTACATCTAGCAGGTATATCATC
TATTTTAGGTGCTATTAATTTTATTACAACAATTTTTAATATACGTTCTCCTGGTCTTTC
ATTAGAACGAATAAGTTTATTTGTGTGATCTATTTTAGTTACTGTTTTCCTTTTACTATT
ATCTTTACCTGTGTTGGCAGGAGCTATTACTATATTATTAACAGATCGAAATTTCAATAC
TTCCTTTTTTGATCCAGCTGGAGGAGGAGACCCTATTTTATATCAACATTTATTT
>709_55
TACACTTTATATATTGTTTGGGGTTTGGTGTGGTATAGTAGGTACTGGATTATCTTTACT
AATTCGATTTGAATTAGGTACTTCAGGAGTATTAAGAGATGATCATTTTTATAATGTAAT
TGTAACAGCACATGCATTTGTCATAATTTTTTTTATGGTAATACCAATTATAATTGGTGG
ATTTGGGAATTGAATAGTACCATTACTAATTGGAGCACCTGATATAAGATTCCCTCGAAT
AAATAATATAAGGTTTTGATTACTACCTCCTTCTTTTTTATTACTAATTAGTAGTAGATT
AGTAGAAGGTGGGGCAGGAACAGGTTGAACTGTTTACCCCCCTTTAAGATCTTTAACAGG
ACATAGAGGTGCTTCAGTTGATTTAGCTATTTTCTCTTTACATCTAGCAGGTATATCATC
TATTTTAGGTGCTATTAATTTTATTACAACAATTTTTAATATACGTTCTCCTGGTCTTTC
ATTAGAACGAATAAGTTTATTTGTGTGATCTATTTTAGTTACTGTTTTCCTTTTACTATT
ATCTTTACCTGTGTTGGCAGGAGCTATTACTATATTATTAACAGATCGAAATTTCAATAC
TTCCTTTTTTGATCCAGCTGGAGGAGGAGACCCTATTTTATATCAACATTTATTT
>708_55
TACACTTTATATATTGTTTGGGGTTTGGTGTGGTATAGTAGGTACTGGATTATCTTTACT
AATTCGATTTGAATTAGGTACTTCAGGAGTATTAAGAGATGATCATTTTTATAATGTAAT
TGTAACAGCACATGCATTTGTCATAATTTTTTTTATGGTAATACCAATTATAATTGGTGG
ATTTGGGAATTGAATAGTACCATTACTAATTGGAGCACCTGATATAAGATTCCCTCGAAT
AAATAATATAAGGTTTTGATTACTACCTCCTTCTTTTTTATTACTAATTAGTAGTAGATT
AGTAGAAGGTGGGGCAGGAACAGGTTGAACTGTTTACCCCCCTTTAAGATCTTTAACAGG
ACATAGAGGTGCTTCAGTTGATTTAGCTATTTTCTCTTTACATCTAGCAGGTATATCATC
TATTTTAGGTGCTATTAATTTTATTACAACAATTTTTAATATACGTTCTCCTGGTCTTTC
ATTAGAACGAATAAGTTTATTTGTGTGATCTATTTTAGTTACTGTTTTCCTTTTACTATT
ATCTTTACCTGTGTTGGCAGGAGCTATTACTATATTATTAACAGATCGAAATTTCAATAC
TTCCTTTTTTGATCCAGCTGGAGGAGGAGACCCTATTTTATATCAACATTTATTT
>707_55
TACACTTTATATATTGTTTGGGGTTTGGTGTGGTATAGTAGGTACTGGATTATCTTTACT
AATTCGATTTGAATTAGGTACTTCAGGAGTATTAAGAGATGATCATTTTTATAATGTAAT
TGTAACAGCACATGCATTTGTCATAATTTTTTTTATGGTAATACCAATTATAATTGGTGG
ATTTGGGAATTGAATAGTACCATTACTAATTGGAGCACCTGATATAAGATTCCCTCGAAT
AAATAATATAAGGTTTTGATTACTACCTCCTTCTTTTTTATTACTAATTAGTAGTAGATT
AGTAGAAGGTGGGGCAGGAACAGGTTGAACTGTTTACCCCCCTTTAAGATCTTTAACAGG
ACATAGAGGTGCTTCAGTTGATTTAGCTATTTTCTCTTTACATCTAGCAGGTATATCATC
TATTTTAGGTGCTATTAATTTTATTACAACAATTTTTAATATACGTTCTCCTGGTCTTTC
ATTAGAACGAATAAGTTTATTTGTGTGATCTATTTTAGTTACTGTTTTCCTTTTACTATT
ATCTTTACCTGTGTTGGCAGGAGCTATTACTATATTATTAACAGATCGAAATTTCAATAC
TTCCTTTTTTGATCCAGCTGGAGGAGGAGACCCTATTTTATATCAACATTTATTT
>7601_665
TACACTTTATATATTGTTTGGGGTTTGGTGTGGTATAGTAGGTACTGGATTATCTTTACT
AATTCGATTTGAATTAGGTACTTCAGGAGTATTAAGAGATGATCATTTTTATAATGTAAT
TGTAACAGCACATGCATTTGTCATAATTTTTTTTATGGTAATACCAATTATAATTGGTGG
ATTTGGGAATTGAATAGTACCATTACTAATTGGAGCACCTGATATAAGATTCCCTCGAAT
AAATAATATAAGGTTTTGATTACTACCTCCTTCTTTTTTATTACTAATTAGTAGTAGATT
AGTAGAAGGTGGGGCAGGAACAGGTTGAACTGTTTACCCCCCTTTAAGATCTTTAACAGG
ACATAGAGGTGCTTCAGTTGATTTAGCTATTTTCTCTTTACATCTAGCAGGTATATCATC
TATTTTAGGTGCTATTAATTTTATTACAACAATTTTTAATATACGTTCTCCTGGTCTTTC
ATTAGAACGAATAAGTTTATTTGTGTGATCTATTTTAGTTACTGTTTTCCTTTTACTATT
ATCTTTACCTGTGTTGGCAGGAGCTATTACTATATTATTAACAGATCGAAATTTCAATAC
TTCCTTTTTTGATCCAGCTGGAGGAGGAGACCCTATTTTATATCAACATTTATTT
>7600_665
TACACTTTATATATTGTTTGGGGTTTGGTGTGGTATAGTAGGTACTGGATTATCTTTACT
AATTCGATTTGAATTAGGTACTTCAGGAGTATTAAGAGATGATCATTTTTATAATGTAAT
TGTAACAGCACATGCATTTGTCATAATTTTTTTTATGGTAATACCAATTATAATTGGTGG
ATTTGGGAATTGAATAGTACCATTACTAATTGGAGCACCTGATATAAGATTCCCTCGAAT
AAATAATATAAGGTTTTGATTACTACCTCCTTCTTTTTTATTACTAATTAGTAGTAGATT
AGTAGAAGGTGGGGCAGGAACAGGTTGAACTGTTTACCCCCCTTTAAGATCTTTAACAGG
ACATAGAGGTGCTTCAGTTGATTTAGCTATTTTCTCTTTACATCTAGCAGGTATATCATC
TATTTTAGGTGCTATTAATTTTATTACAACAATTTTTAATATACGTTCTCCTGGTCTTTC
ATTAGAACGAATAAGTTTATTTGTGTGATCTATTTTAGTTACTGTTTTCCTTTTACTATT
ATCTTTACCTGTGTTGGCAGGAGCTATTACTATATTATTAACAGATCGAAATTTCAATAC
TTCCTTTTTTGATCCAGCTGGAGGAGGAGACCCTATTTTATATCAACATTTATTT
>7599_665
TACACTTTATATATTGTTTGGGGTTTGGTGTGGTATAGTAGGTACTGGATTATCTTTACT
AATTCGATTTGAATTAGGTACTTCAGGAGTATTAAGAGATGATCATTTTTATAATGTAAT
TGTAACAGCACATGCATTTGTCATAATTTTTTTTATGGTAATACCAATTATAATTGGTGG
ATTTGGGAATTGAATAGTACCATTACTAATTGGAGCACCTGATATAAGATTCCCTCGAAT
AAATAATATAAGGTTTTGATTACTACCTCCTTCTTTTTTATTACTAATTAGTAGTAGATT
AGTAGAAGGTGGGGCAGGAACAGGTTGAACTGTTTACCCCCCTTTAAGATCTTTAACAGG
ACATAGAGGTGCTTCAGTTGATTTAGCTATTTTCTCTTTACATCTAGCAGGTATATCATC
TATTTTAGGTGCTATTAATTTTATTACAACAATTTTTAATATACGTTCTCCTGGTCTTTC
ATTAGAACGAATAAGTTTATTTGTGTGATCTATTTTAGTTACTGTTTTCCTTTTACTATT
ATCTTTACCTGTGTTGGCAGGAGCTATTACTATATTATTAACAGATCGAAATTTCAATAC
TTCCTTTTTTGATCCAGCTGGAGGAGGAGACCCTATTTTATATCAACATTTATTT
>7598_665
TACACTTTATATATTGTTTGGGGTTTGGTGTGGTATAGTAGGTACTGGATTATCTTTACT
AATTCGATTTGAATTAGGTACTTCAGGAGTATTAAGAGATGATCATTTTTATAATGTAAT
TGTAACAGCACATGCATTTGTCATAATTTTTTTTATGGTAATACCAATTATAATTGGTGG
ATTTGGGAATTGAATAGTACCATTACTAATTGGAGCACCTGATATAAGATTCCCTCGAAT
AAATAATATAAGGTTTTGATTACTACCTCCTTCTTTTTTATTACTAATTAGTAGTAGATT
AGTAGAAGGTGGGGCAGGAACAGGTTGAACTGTTTACCCCCCTTTAAGATCTTTAACAGG
ACATAGAGGTGCTTCAGTTGATTTAGCTATTTTCTCTTTACATCTAGCAGGTATATCATC
TATTTTAGGTGCTATTAATTTTATTACAACAATTTTTAATATACGTTCTCCTGGTCTTTC
ATTAGAACGAATAAGTTTATTTGTGTGATCTATTTTAGTTACTGTTTTCCTTTTACTATT
ATCTTTACCTGTGTTGGCAGGAGCTATTACTATATTATTAACAGATCGAAATTTCAATAC
TTCCTTTTTTGATCCAGCTGGAGGAGGAGACCCTATTTTATATCAACATTTATTT
>7231_781
TACACTTTATATATTGTTTGGGGTTTGGTGTGGTATAGTAGGTACTGGATTATCTTTACT
AATTCGATTTGAATTAGGTACTTCAGGAGTATTAAGAGATGATCATTTTTATAATGTAAT
TGTAACAGCACATGCATTTGTCATAATTTTTTTTATGGTAATACCAATTATAATTGGTGG
ATTTGGGAATTGAATAGTACCATTACTAATTGGAGCACCTGATATAAGATTCCCTCGAAT
AAATAATATAAGGTTTTGATTACTACCTCCTTCTTTTTTATTACTAATTAGTAGTAGATT
AGTAGAAGGTGGGGCAGGAACAGGTTGAACTGTTTACCCCCCTTTAAGATCTTTAACAGG
ACATAGAGGTGCTTCAGTTGATTTAGCTATTTTCTCTTTACATCTAGCAGGTATATCATC
TATTTTAGGTGCTATTAATTTTATTACAACAATTTTTAATATACGTTCTCCTGGTCTTTC
ATTAGAACGAATAAGTTTATTTGTGTGATCTATTTTAGTTACTGTTTTCCTTTTACTATT
ATCTTTACCTGTGTTGGCAGGAGCTATTACTATATTATTAACAGATCGAAATTTCAATAC
TTCCTTTTTTGATCCAGCTGGAGGAGGAGACCCTATTTTATATCAACATTTATTT
>7230_781
TACACTTTATATATTGTTTGGGGTTTGGTGTGGTATAGTAGGTACTGGATTATCTTTACT
AATTCGATTTGAATTAGGTACTTCAGGAGTATTAAGAGATGATCATTTTTATAATGTAAT
TGTAACAGCACATGCATTTGTCATAATTTTTTTTATGGTAATACCAATTATAATTGGTGG
ATTTGGGAATTGAATAGTACCATTACTAATTGGAGCACCTGATATAAGATTCCCTCGAAT
AAATAATATAAGGTTTTGATTACTACCTCCTTCTTTTTTATTACTAATTAGTAGTAGATT
AGTAGAAGGTGGGGCAGGAACAGGTTGAACTGTTTACCCCCCTTTAAGATCTTTAACAGG
ACATAGAGGTGCTTCAGTTGATTTAGCTATTTTCTCTTTACATCTAGCAGGTATATCATC
TATTTTAGGTGCTATTAATTTTATTACAACAATTTTTAATATACGTTCTCCTGGTCTTTC
ATTAGAACGAATAAGTTTATTTGTGTGATCTATTTTAGTTACTGTTTTCCTTTTACTATT
ATCTTTACCTGTGTTGGCAGGAGCTATTACTATATTATTAACAGATCGAAATTTCAATAC
TTCCTTTTTTGATCCAGCTGGAGGAGGAGACCCTATTTTATATCAACATTTATTT
>7229_781
TACACTTTATATATTGTTTGGGGTTTGGTGTGGTATAGTAGGTACTGGATTATCTTTACT
AATTCGATTTGAATTAGGTACTTCAGGAGTATTAAGAGATGATCATTTTTATAATGTAAT
TGTAACAGCACATGCATTTGTCATAATTTTTTTTATGGTAATACCAATTATAATTGGTGG
ATTTGGGAATTGAATAGTACCATTACTAATTGGAGCACCTGATATAAGATTCCCTCGAAT
AAATAATATAAGGTTTTGATTACTACCTCCTTCTTTTTTATTACTAATTAGTAGTAGATT
AGTAGAAGGTGGGGCAGGAACAGGTTGAACTGTTTACCCCCCTTTAAGATCTTTAACAGG
ACATAGAGGTGCTTCAGTTGATTTAGCTATTTTCTCTTTACATCTAGCAGGTATATCATC
TATTTTAGGTGCTATTAATTTTATTACAACAATTTTTAATATACGTTCTCCTGGTCTTTC
ATTAGAACGAATAAGTTTATTTGTGTGATCTATTTTAGTTACTGTTTTCCTTTTACTATT
ATCTTTACCTGTGTTGGCAGGAGCTATTACTATATTATTAACAGATCGAAATTTCAATAC
TTCCTTTTTTGATCCAGCTGGAGGAGGAGACCCTATTTTATATCAACATTTATTT
>7228_781
TACACTTTATATATTGTTTGGGGTTTGGTGTGGTATAGTAGGTACTGGATTATCTTTACT
AATTCGATTTGAATTAGGTACTTCAGGAGTATTAAGAGATGATCATTTTTATAATGTAAT
TGTAACAGCACATGCATTTGTCATAATTTTTTTTATGGTAATACCAATTATAATTGGTGG
ATTTGGGAATTGAATAGTACCATTACTAATTGGAGCACCTGATATAAGATTCCCTCGAAT
AAATAATATAAGGTTTTGATTACTACCTCCTTCTTTTTTATTACTAATTAGTAGTAGATT
AGTAGAAGGTGGGGCAGGAACAGGTTGAACTGTTTACCCCCCTTTAAGATCTTTAACAGG
ACATAGAGGTGCTTCAGTTGATTTAGCTATTTTCTCTTTACATCTAGCAGGTATATCATC
TATTTTAGGTGCTATTAATTTTATTACAACAATTTTTAATATACGTTCTCCTGGTCTTTC
ATTAGAACGAATAAGTTTATTTGTGTGATCTATTTTAGTTACTGTTTTCCTTTTACTATT
ATCTTTACCTGTGTTGGCAGGAGCTATTACTATATTATTAACAGATCGAAATTTCAATAC
TTCCTTTTTTGATCCAGCTGGAGGAGGAGACCCTATTTTATATCAACATTTATTT
>7227_781
TACACTTTATATATTGTTTGGGGTTTGGTGTGGTATAGTAGGTACTGGATTATCTTTACT
AATTCGATTTGAATTAGGTACTTCAGGAGTATTAAGAGATGATCATTTTTATAATGTAAT
TGTAACAGCACATGCATTTGTCATAATTTTTTTTATGGTAATACCAATTATAATTGGTGG
ATTTGGGAATTGAATAGTACCATTACTAATTGGAGCACCTGATATAAGATTCCCTCGAAT
AAATAATATAAGGTTTTGATTACTACCTCCTTCTTTTTTATTACTAATTAGTAGTAGATT
AGTAGAAGGTGGGGCAGGAACAGGTTGAACTGTTTACCCCCCTTTAAGATCTTTAACAGG
ACATAGAGGTGCTTCAGTTGATTTAGCTATTTTCTCTTTACATCTAGCAGGTATATCATC
TATTTTAGGTGCTATTAATTTTATTACAACAATTTTTAATATACGTTCTCCTGGTCTTTC
ATTAGAACGAATAAGTTTATTTGTGTGATCTATTTTAGTTACTGTTTTCCTTTTACTATT
ATCTTTACCTGTGTTGGCAGGAGCTATTACTATATTATTAACAGATCGAAATTTCAATAC
TTCCTTTTTTGATCCAGCTGGAGGAGGAGACCCTATTTTATATCAACATTTATTT
>7232_781
TACACTTTATATATTGTTTGGGGTTTGGTGTGGTATAGTAGGTACTGGATTATCTTTACT
AATTCGATTTGAATTAGGTACTTCAGGGGTATTAAGAGATGATCATTTTTATAATGTAAT
TGTAACAGCACATGCATTTGTCATAATTTTTTTTATGGTAATACCAATTATAATTGGTGG
ATTTGGGAATTGAATAGTACCATTACTAATTGGAGCACCTGATATAAGATTCCCTCGAAT
AAATAATATAAGGTTTTGATTACTACCTCCTTCTTTTTTATTACTAATTAGTAGTAGATT
AGTAGAAGGTGGGGCAGGAACAGGTTGAACTGTTTACCCCCCTTTAAGATCTTTAACAGG
ACATAGAGGTGCTTCAGTTGATTTAGCTATTTTCTCTTTACATCTAGCAGGTATATCATC
TATTTTAGGTGCTATTAATTTTATTACAACAATTTTTAATATACGTTCTCCTGGTCTTTC
ATTAGAACGAATAAGTTTATTTGTATGATCTATTTTGGTTACTGTTTTCCTTTTACTATT
ATCTTTACCTGTGTTGGCAGGAGCTATTACTATATTATTAACAGATCGAAATTTTAATAC
TTCCTTTTTTGATCCAGCTGGAGGAGGAGACCCTATTTTATATCAACATTTATTT
>7226_781
TACACTTTATATATTGTTTGGGGTTTGGTGTGGTATAGTAGGTACTGGATTATCTTTACT
AATTCGATTTGAATTAGGTACTTCAGGGGTATTAAGAGATGATCATTTTTATAATGTAAT
TGTAACAGCACATGCATTTGTCATAATTTTTTTTATGGTAATACCAATTATAATTGGTGG
ATTTGGGAATTGAATAGTACCATTACTAATTGGAGCACCTGATATAAGATTCCCTCGAAT
AAATAATATAAGGTTTTGATTACTACCTCCTTCTTTTTTATTACTAATTAGTAGTAGATT
AGTAGAAGGTGGGGCAGGAACAGGTTGAACTGTTTACCCCCCTTTAAGATCTTTAACAGG
ACATAGAGGTGCTTCAGTTGATTTAGCTATTTTCTCTTTACATCTAGCAGGTATATCATC
TATTTTAGGTGCTATTAATTTTATTACAACAATTTTTAATATACGTTCTCCTGGTCTTTC
ATTAGAACGAATAAGTTTATTTGTATGATCTATTTTGGTTACTGTTTTCCTTTTACTATT
ATCTTTACCTGTGTTGGCAGGAGCTATTACTATATTATTAACAGATCGAAATTTTAATAC
TTCCTTTTTTGATCCAGCTGGAGGAGGAGACCCTATTTTATATCAACATTTATTT
>7223_781
TACACTTTATATATTGTTTGGGGTTTGGTGTGGTATAGTAGGTACTGGATTATCTTTACT
AATTCGATTTGAATTAGGTACTTCAGGGGTATTAAGAGATGATCATTTTTATAATGTAAT
TGTAACAGCACATGCATTTGTCATAATTTTTTTTATGGTAATACCAATTATAATTGGTGG
ATTTGGGAATTGAATAGTACCATTACTAATTGGAGCACCTGATATAAGATTCCCTCGAAT
AAATAATATAAGGTTTTGATTACTACCTCCTTCTTTTTTATTACTAATTAGTAGTAGATT
AGTAGAAGGTGGGGCAGGAACAGGTTGAACTGTTTACCCCCCTTTAAGATCTTTAACAGG
ACATAGAGGTGCTTCAGTTGATTTAGCTATTTTCTCTTTACATCTAGCAGGTATATCATC
TATTTTAGGTGCTATTAATTTTATTACAACAATTTTTAATATACGTTCTCCTGGTCTTTC
ATTAGAACGAATAAGTTTATTTGTATGATCTATTTTGGTTACTGTTTTCCTTTTACTATT
ATCTTTACCTGTGTTGGCAGGAGCTATTACTATATTATTAACAGATCGAAATTTTAATAC
TTCCTTTTTTGATCCAGCTGGAGGAGGAGACCCTATTTTATATCAACATTTATTT
>7222_779
TACACTTTATATATTGTTTGGGGTTTGGTGTGGTATAGTAGGTACTGGATTATCTTTACT
AATTCGATTTGAATTAGGTACTTCAGGAGTATTAAGAGATGATCATTTTTATAATGTAAT
TGTAACAGCACATGCATTTGTCATAATTTTTTTTATGGTAATACCAATTATAATTGGTGG
ATTTGGGAATTGAATAGTACCATTACTAATCGGAGCACCTGATATAAGATTCCCTCGAAT
AAATAATATAAGGTTTTGATTACTACCTCCTTCTTTTTTATTACTAATTAGTAGTAGATT
AGTAGAAGGTGGGGCAGGAACAGGTTGAACTGTTTACCCCCCTTTAAGATCTTTAACAGG
ACATAGAGGTGCTTCAGTTGATTTAGCTATTTTCTCTTTACATCTAGCAGGTATATCATC
TATTTTAGGTGCTATTAATTTTATTACAACAATTTTTAATATACGTTCTCCTGGTCTTTC
ATTAGAACGAATAAGTTTATTTGTATGATCTATTTTGGTTACTGTTTTCCTTTTACTATT
ATCTTTACCTGTGTTGGCAGGAGCTATTACTATATTATTAACAGATCGAAATTTTAATAC
TTCCTTTTTTGATCCAGCTGGAGGAGGAGACCCTATTTTATATCAACATTTATTT
>7220_779
TACACTTTATATATTGTTTGGGGTTTGGTGTGGTATAGTAGGTACTGGATTATCTTTACT
AATTCGATTTGAATTAGGTACTTCAGGAGTATTAAGAGATGATCATTTTTATAATGTAAT
TGTAACAGCACATGCATTTGTCATAATTTTTTTTATGGTAATACCAATTATAATTGGTGG
ATTTGGGAATTGAATAGTACCATTACTAATCGGAGCACCTGATATAAGATTCCCTCGAAT
AAATAATATAAGGTTTTGATTACTACCTCCTTCTTTTTTATTACTAATTAGTAGTAGATT
AGTAGAAGGTGGGGCAGGAACAGGTTGAACTGTTTACCCCCCTTTAAGATCTTTAACAGG
ACATAGAGGTGCTTCAGTTGATTTAGCTATTTTCTCTTTACATCTAGCAGGTATATCATC
TATTTTAGGTGCTATTAATTTTATTACAACAATTTTTAATATACGTTCTCCTGGTCTTTC
ATTAGAACGAATAAGTTTATTTGTATGATCTATTTTGGTTACTGTTTTCCTTTTACTATT
ATCTTTACCTGTGTTGGCAGGAGCTATTACTATATTATTAACAGATCGAAATTTTAATAC
TTCCTTTTTTGATCCAGCTGGAGGAGGAGACCCTATTTTATATCAACATTTATTT
>7218_779
TACACTTTATATATTGTTTGGGGTTTGGTGTGGTATAGTAGGTACTGGATTATCTTTACT
AATTCGATTTGAATTAGGTACTTCAGGAGTATTAAGAGATGATCATTTTTATAATGTAAT
TGTAACAGCACATGCATTTGTCATAATTTTTTTTATGGTAATACCAATTATAATTGGTGG
ATTTGGGAATTGAATAGTACCATTACTAATCGGAGCACCTGATATAAGATTCCCTCGAAT
AAATAATATAAGGTTTTGATTACTACCTCCTTCTTTTTTATTACTAATTAGTAGTAGATT
AGTAGAAGGTGGGGCAGGAACAGGTTGAACTGTTTACCCCCCTTTAAGATCTTTAACAGG
ACATAGAGGTGCTTCAGTTGATTTAGCTATTTTCTCTTTACATCTAGCAGGTATATCATC
TATTTTAGGTGCTATTAATTTTATTACAACAATTTTTAATATACGTTCTCCTGGTCTTTC
ATTAGAACGAATAAGTTTATTTGTATGATCTATTTTGGTTACTGTTTTCCTTTTACTATT
ATCTTTACCTGTGTTGGCAGGAGCTATTACTATATTATTAACAGATCGAAATTTTAATAC
TTCCTTTTTTGATCCAGCTGGAGGAGGAGACCCTATTTTATATCAACATTTATTT
>7221_779
TACACTTTATATATTGTTTGGGGTTTGGTGTGGTATAGTAGGTACTGGATTATCTTTACT
AATTCGATTTGAATTAGGTACTTCAGGAGTATTAAGAGATGATCATTTTTATAATGTAAT
TGTAACAGCACATGCATTTGTCATAATTTTTTTTATGGTAATACCAATTATAATTGGTGG
ATTTGGGAATTGAATAGTACCATTACTAATTGGAGCACCTGATATAAGATTCCCTCGAAT
AAATAATATAAGGTTTTGATTACTACCCCCTTCTTTTTTATTATTAATTAGTAGTAGATT
AGTAGAAGGTGGGGCAGGAACAGGTTGAACTGTTTACCCCCCTTTAAGATCTTTAACAGG
ACATAGAGGTGCTTCAGTTGATTTAGCTATTTTCTCTTTACATTTAGCAGGTATATCATC
TATTTTAGGTGCTATTAATTTTATTACAACAATTTTTAATATACGTTCTCCTGGTCTTTC
ATTAGAACGAATAAGTTTATTTGTATGATCTATTTTAGTTACTGTTTTCCTTTTACTACT
ATCTTTACCTGTGTTGGCAGGAGCTATTACTATATTATTAACAGATCGAAATTTTAATAC
TTCCTTTTTTGATCCAGCTGGAGGAGGAGACCCTATTTTATATCAACATTTATTT
>7219_779
TACACTTTATATATTGTTTGGGGTTTGGTGTGGTATAGTAGGTACTGGATTATCTTTACT
AATTCGATTTGAATTAGGTACTTCAGGAGTATTAAGAGATGATCATTTTTATAATGTAAT
TGTAACAGCACATGCATTTGTCATAATTTTTTTTATGGTAATACCAATTATAATTGGTGG
ATTTGGGAATTGAATAGTACCATTACTAATTGGAGCACCTGATATAAGATTCCCTCGAAT
AAATAATATAAGGTTTTGATTACTACCCCCTTCTTTTTTATTATTAATTAGTAGTAGATT
AGTAGAAGGTGGGGCAGGAACAGGTTGAACTGTTTACCCCCCTTTAAGATCTTTAACAGG
ACATAGAGGTGCTTCAGTTGATTTAGCTATTTTCTCTTTACATTTAGCAGGTATATCATC
TATTTTAGGTGCTATTAATTTTATTACAACAATTTTTAATATACGTTCTCCTGGTCTTTC
ATTAGAACGAATAAGTTTATTTGTATGATCTATTTTAGTTACTGTTTTCCTTTTACTACT
ATCTTTACCTGTGTTGGCAGGAGCTATTACTATATTATTAACAGATCGAAATTTTAATAC
TTCCTTTTTTGATCCAGCTGGAGGAGGAGACCCTATTTTATATCAACATTTATTT
>7216_779
TACACTTTATATATTGTTTGGGGTTTGGTGTGGTATAGTAGGTACTGGATTATCTTTACT
AATTCGATTTGAATTAGGTACTTCAGGAGTATTAAGAGATGATCATTTTTATAATGTAAT
TGTAACAGCACATGCATTTGTCATAATTTTTTTTATGGTAATACCAATTATAATTGGTGG
ATTTGGGAATTGAATAGTACCATTACTAATTGGAGCACCTGATATAAGATTCCCTCGAAT
AAATAATATAAGGTTTTGATTACTACCCCCTTCTTTTTTATTATTAATTAGTAGTAGATT
AGTAGAAGGTGGGGCAGGAACAGGTTGAACTGTTTACCCCCCTTTAAGATCTTTAACAGG
ACATAGAGGTGCTTCAGTTGATTTAGCTATTTTCTCTTTACATTTAGCAGGTATATCATC
TATTTTAGGTGCTATTAATTTTATTACAACAATTTTTAATATACGTTCTCCTGGTCTTTC
ATTAGAACGAATAAGTTTATTTGTATGATCTATTTTAGTTACTGTTTTCCTTTTACTACT
ATCTTTACCTGTGTTGGCAGGAGCTATTACTATATTATTAACAGATCGAAATTTTAATAC
TTCCTTTTTTGATCCAGCTGGAGGAGGAGACCCTATTTTATATCAACATTTATTT
>7213_779
TACACTTTATATATTGTTTGGGGTTTGGTGTGGTATAGTAGGTACTGGATTATCTTTACT
AATTCGATTTGAATTAGGTACTTCAGGAGTATTAAGAGATGATCATTTTTATAATGTAAT
TGTAACAGCACATGCATTTGTCATAATTTTTTTTATGGTAATACCAATTATAATTGGTGG
ATTTGGGAATTGAATAGTACCATTACTAATTGGAGCACCTGATATAAGATTCCCTCGAAT
AAATAATATAAGGTTTTGATTACTACCCCCTTCTTTTTTATTATTAATTAGTAGTAGATT
AGTAGAAGGTGGGGCAGGAACAGGTTGAACTGTTTACCCCCCTTTAAGATCTTTAACAGG
ACATAGAGGTGCTTCAGTTGATTTAGCTATTTTCTCTTTACATTTAGCAGGTATATCATC
TATTTTAGGTGCTATTAATTTTATTACAACAATTTTTAATATACGTTCTCCTGGTCTTTC
ATTAGAACGAATAAGTTTATTTGTATGATCTATTTTAGTTACTGTTTTCCTTTTACTACT
ATCTTTACCTGTGTTGGCAGGAGCTATTACTATATTATTAACAGATCGAAATTTTAATAC
TTCCTTTTTTGATCCAGCTGGAGGAGGAGACCCTATTTTATATCAACATTTATTT
>7217_779
TACACTTTATATATTGTTTGGGGTTTGGTGTGGTATAGTAGGTACTGGATTATCTTTACT
AATTCGATTTGAATTAGGTACTTCAGGAGTATTAAGAGATGATCATTTTTATAATGTAAT
TGTAACAGCACATGCATTTGTCATAATTTTTTTTATGGTAATACCAATTATAATTGGTGG
ATTTGGGAATTGAATAGTACCATTACTAATCGGAGCACCTGATATAAGATTCCCTCGAAT
AAATAATATAAGGTTTTGATTACTACCTCCTTCTTTTTTATTACTAATTAGTAGTAGATT
AGTAGAAGGTGGGGCAGGAACAGGTTGAACTGTTTACCCCCCTTTAAGATCTTTAACAGG
ACATAGAGGTGCTTCAGTTGATTTAGCTATTTTCTCTTTACATCTAGCAGGTATATCATC
TATTTTAGGTGCTATTAATTTTATTACAACAATTTTTAATATACGTTCTCCTGGTCTTTC
ATTAGAACGAATAAGTTTATTTGTATGATCTATTTTGGTTACTGTTTTCCTTTTACTATT
ATCTTTACCTGTGTTGGCAGGAGCTATTACTATATTATTAACAGATCGAAATTTTAATAC
TTCCTTTTTTGATCCAGCTGGAGGAGGAGACCCTATTTTATATCAACATTTATTT
>7215_779
TACACTTTATATATTGTTTGGGGTTTGGTGTGGTATAGTAGGTACTGGATTATCTTTACT
AATTCGATTTGAATTAGGTACTTCAGGAGTATTAAGAGATGATCATTTTTATAATGTAAT
TGTAACAGCACATGCATTTGTCATAATTTTTTTTATGGTAATACCAATTATAATTGGTGG
ATTTGGGAATTGAATAGTACCATTACTAATCGGAGCACCTGATATAAGATTCCCTCGAAT
AAATAATATAAGGTTTTGATTACTACCTCCTTCTTTTTTATTACTAATTAGTAGTAGATT
AGTAGAAGGTGGGGCAGGAACAGGTTGAACTGTTTACCCCCCTTTAAGATCTTTAACAGG
ACATAGAGGTGCTTCAGTTGATTTAGCTATTTTCTCTTTACATCTAGCAGGTATATCATC
TATTTTAGGTGCTATTAATTTTATTACAACAATTTTTAATATACGTTCTCCTGGTCTTTC
ATTAGAACGAATAAGTTTATTTGTATGATCTATTTTGGTTACTGTTTTCCTTTTACTATT
ATCTTTACCTGTGTTGGCAGGAGCTATTACTATATTATTAACAGATCGAAATTTTAATAC
TTCCTTTTTTGATCCAGCTGGAGGAGGAGACCCTATTTTATATCAACATTTATTT
>7214_779
TACACTTTATATATTGTTTGGGGTTTGGTGTGGTATAGTAGGTACTGGATTATCTTTACT
AATTCGATTTGAATTAGGTACTTCAGGAGTATTAAGAGATGATCATTTTTATAATGTAAT
TGTAACAGCACATGCATTTGTCATAATTTTTTTTATGGTAATACCAATTATAATTGGTGG
ATTTGGGAATTGAATAGTACCATTACTAATCGGAGCACCTGATATAAGATTCCCTCGAAT
AAATAATATAAGGTTTTGATTACTACCTCCTTCTTTTTTATTACTAATTAGTAGTAGATT
AGTAGAAGGTGGGGCAGGAACAGGTTGAACTGTTTACCCCCCTTTAAGATCTTTAACAGG
ACATAGAGGTGCTTCAGTTGATTTAGCTATTTTCTCTTTACATCTAGCAGGTATATCATC
TATTTTAGGTGCTATTAATTTTATTACAACAATTTTTAATATACGTTCTCCTGGTCTTTC
ATTAGAACGAATAAGTTTATTTGTATGATCTATTTTGGTTACTGTTTTCCTTTTACTATT
ATCTTTACCTGTGTTGGCAGGAGCTATTACTATATTATTAACAGATCGAAATTTTAATAC
TTCCTTTTTTGATCCAGCTGGAGGAGGAGACCCTATTTTATATCAACATTTATTT
>7660_399
TACACTTTATATATTGTTTGGGGTTTGGTGTGGTATAGTAGGTACTGGATTATCTTTACT
AATTCGATTTGAATTAGGTACTTCAGGAGTATTAAGAGATGATCATTTTTATAATGTAAT
TGTAACAGCACATGCATTTGTCATAATTTTTTTTATGGTAATACCAATTATAATTGGTGG
ATTTGGGAATTGAATAGTACCATTACTAATTGGAGCACCTGATATAAGATTCCCTCGAAT
AAATAATATAAGGTTTTGATTACTACCCCCTTCTTTTTTATTATTAATTAGTAGTAGATT
AGTAGAAGGTGGGGCAGGAACAGGTTGAACTGTTTACCCGCCTTTAAGATCTTTAACAGG
ACATAGAGGTGCTTCAGTTGATTTAGCTATTTTCTCTTTACATTTAGCAGGTATATCATC
TATTTTAGGTGCTATTAATTTTATTACAACAATTTTTAATATACGTTCTCCTGGTCTTTC
ATTAGAACGAATAAGTTTATTTGTATGATCTATTTTAGTTACTGTTTTCCTTTTACTACT
ATCTTTACCTGTGTTGGCAGGAGCTATTACTATATTATTAACAGATCGAAATTTTAATAC
TTCCTTTTTTGATCCAGCTGGAGGAGGAGACCCTATTTTATATCAACATTTATTT
>4134_399
TACACTTTATATATTGTTTGGGGTTTGGTGTGGTATAGTAGGTACTGGATTATCTTTACT
AATTCGATTTGAATTAGGTACTTCAGGAGTATTAAGAGATGATCATTTTTATAATGTAAT
TGTAACAGCACATGCATTTGTCATAATTTTTTTTATGGTAATACCAATTATAATTGGTGG
ATTTGGGAATTGAATAGTACCATTACTAATTGGAGCACCTGATATAAGATTCCCTCGAAT
AAATAATATAAGGTTTTGATTACTACCCCCTTCTTTTTTATTATTAATTAGTAGTAGATT
AGTAGAAGGTGGGGCAGGAACAGGTTGAACTGTTTACCCGCCTTTAAGATCTTTAACAGG
ACATAGAGGTGCTTCAGTTGATTTAGCTATTTTCTCTTTACATTTAGCAGGTATATCATC
TATTTTAGGTGCTATTAATTTTATTACAACAATTTTTAATATACGTTCTCCTGGTCTTTC
ATTAGAACGAATAAGTTTATTTGTATGATCTATTTTAGTTACTGTTTTCCTTTTACTACT
ATCTTTACCTGTGTTGGCAGGAGCTATTACTATATTATTAACAGATCGAAATTTTAATAC
TTCCTTTTTTGATCCAGCTGGAGGAGGAGACCCTATTTTATATCAACATTTATTT
>4133_399
TACACTTTATATATTGTTTGGGGTTTGGTGTGGTATAGTAGGTACTGGATTATCTTTACT
AATTCGATTTGAATTAGGTACTTCAGGAGTATTAAGAGATGATCATTTTTATAATGTAAT
TGTAACAGCACATGCATTTGTCATAATTTTTTTTATGGTAATACCAATTATAATTGGTGG
ATTTGGGAATTGAATAGTACCATTACTAATTGGAGCACCTGATATAAGATTCCCTCGAAT
AAATAATATAAGGTTTTGATTACTACCCCCTTCTTTTTTATTATTAATTAGTAGTAGATT
AGTAGAAGGTGGGGCAGGAACAGGTTGAACTGTTTACCCCCCTTTAAGATCTTTAACAGG
ACATAGAGGTGCTTCAGTTGATTTAGCTATTTTCTCTTTACATTTAGCAGGTATATCATC
TATTTTAGGTGCTATTAATTTTATTACAACAATTTTTAATATACGTTCTCCTGGTCTTTC
ATTAGAACGAATAAGTTTATTTGTATGATCTATTTTAGTTACTGTTTTCCTTTTACTACT
ATCTTTACCTGTGTTGGCAGGAGCTATTACTATATTATTAACAGATCGAAATTTTAATAC
TTCCTTTTTTGATCCAGCTGGAGGAGGAGACCCTATTTTATATCAACATTTATTT
>4132_399
TACACTTTATATATTGTTTGGGGTTTGGTGTGGTATAGTAGGTACTGGATTATCTTTACT
AATTCGATTTGAATTAGGTACTTCAGGAGTATTAAGAGATGATCATTTTTATAATGTAAT
TGTAACAGCACATGCATTTGTCATAATTTTTTTTATGGTAATACCAATTATAATTGGTGG
ATTTGGGAATTGAATAGTACCATTACTAATTGGAGCACCTGATATAAGATTCCCTCGAAT
AAATAATATAAGGTTTTGATTACTACCCCCTTCTTTTTTATTATTAATTAGTAGTAGATT
AGTAGAAGGTGGGGCAGGAACAGGTTGAACTGTTTACCCCCCTTTAAGATCTTTAACAGG
ACATAGAGGTGCTTCAGTTGATTTAGCTATTTTCTCTTTACATTTAGCAGGTATATCATC
TATTTTAGGTGCTATTAATTTTATTACAACAATTTTTAATATACGTTCTCCTGGTCTTTC
ATTAGAACGAATAAGTTTATTTGTATGATCTATTTTAGTTACTGTTTTCCTTTTACTACT
ATCTTTACCTGTGTTGGCAGGAGCTATTACTATATTATTAACAGATCGAAATTTTAATAC
TTCCTTTTTTGATCCAGCTGGAGGAGGAGACCCTATTTTATATCAACATTTATTT
>1831_165
TACACTTTATATATTGTTTGGGGTTTGGTGTGGTATAGTAGGTACTGGATTATCTTTACT
AATTCGATTTGAATTAGGTACTTCAGGAGTATTAAGAGATGATCATTTTTATAATGTAAT
TGTAACAGCACATGCATTTGTCATAATTTTTTTTATGGTAATACCAATTATAATTGGTGG
ATTTGGGAATTGAATAGTACCATTACTAATTGGAGCACCTGATATAAGATTCCCTCGAAT
AAATAATATAAGGTTTTGATTACTACCCCCTTCTTTTTTATTATTAATTAGTAGTAGATT
AGTAGAAGGTGGGGCAGGAACAGGTTGAACTGTTTACCCCCCTTTAAGATCTTTAACAGG
ACATAGAGGTGCTTCAGTTGATTTAGCTATTTTCTCTTTACATTTAGCAGGTATATCATC
TATTTTAGGTGCTATTAATTTTATTACAACAATTTTTAATATACGTTCTCCTGGTCTTTC
ATTAGAACGAATAAGTTTATTTGTATGATCTATTTTAGTTACTGTTTTCCTTTTACTACT
ATCTTTACCTGTGTTGGCAGGAGCTATTACTATATTATTAACAGATCGAAATTTTAATAC
TTCCTTTTTTGATCCAGCTGGAGGAGGAGACCCTATTTTATATCAACATTTATTT
>1000_134
TACACTTTATATATTGTTTGGGGTTTGGTGCGGTATAGTAGGTACTGGATTATCTTTACT
AATTCGATTTGAATTAGGTACTTCAGGAGTATTAAGAGATGATCATTTTTATAATGTAAT
TGTAACAGCACATGCATTTGTTATAATTTTTTTTATGGTAATACCAATTATAATTGGTGG
ATTTGGGAATTGAATAGTACCATTACTAATTGGAGCACCTGATATAAGATTCCCTCGAAT
AAATAATATAAGGTTTTGATTACTACCCCCTTCTTTTTTATTATTAATTAGTAGTAGATT
AGTAGAAGGTGGGGCAGGAACAGGTTGAACTGTTTACCCCCCTTTAAGATCTTTAACAGG
ACATAGAGGTGCTTCAGTTGATTTAGCTATTTTCTCTTTACATTTAGCAGGTATATCATC
TATTTTAGGTGCTATTAATTTTATTACAACAATTTTTAATATACGTTCTCCTGGTCTTTC
ATTAGAACGAATAAGTTTATTTGTATGATCTATTTTAGTTACTGTTTTCCTTTTACTACT
ATCTTTACCTGTGTTGGCAGGAGCTATTACTATATTATTAACAGATCGAAATTTTAATAC
TTCCTTTTTTGATCCAGCTGGAGGAGGAGACCCTATTTTATATCAACATTTATTT
>999_134
TACACTTTATATATTGTTTGGGGTTTGGTGCGGTATAGTAGGTACTGGATTATCTTTACT
AATTCGATTTGAATTAGGTACTTCAGGAGTATTAAGAGATGATCATTTTTATAATGTAAT
TGTAACAGCACATGCATTTGTTATAATTTTTTTTATGGTAATACCAATTATAATTGGTGG
ATTTGGGAATTGAATAGTACCATTACTAATTGGAGCACCTGATATAAGATTCCCTCGAAT
AAATAATATAAGGTTTTGATTACTACCCCCTTCTTTTTTATTATTAATTAGTAGTAGATT
AGTAGAAGGTGGGGCAGGAACAGGTTGAACTGTTTACCCCCCTTTAAGATCTTTAACAGG
ACATAGAGGTGCTTCAGTTGATTTAGCTATTTTCTCTTTACATTTAGCAGGTATATCATC
TATTTTAGGTGCTATTAATTTTATTACAACAATTTTTAATATACGTTCTCCTGGTCTTTC
ATTAGAACGAATAAGTTTATTTGTATGATCTATTTTAGTTACTGTTTTCCTTTTACTACT
ATCTTTACCTGTGTTGGCAGGAGCTATTACTATATTATTAACAGATCGAAATTTTAATAC
TTCCTTTTTTGATCCAGCTGGAGGAGGAGACCCTATTTTATATCAACATTTATTT
>857_134
TACACTTTATATATTGTTTGGGGTTTGGTGCGGTATAGTAGGTACTGGATTATCTTTACT
AATTCGATTTGAATTAGGTACTTCAGGAGTATTAAGAGATGATCATTTTTATAATGTAAT
TGTAACAGCACATGCATTTGTTATAATTTTTTTTATGGTAATACCAATTATAATTGGTGG
ATTTGGGAATTGAATAGTACCATTACTAATTGGAGCACCTGATATAAGATTCCCTCGAAT
AAATAATATAAGGTTTTGATTACTACCCCCTTCTTTTTTATTATTAATTAGTAGTAGATT
AGTAGAAGGTGGGGCAGGAACAGGTTGAACTGTTTACCCCCCTTTAAGATCTTTAACAGG
ACATAGAGGTGCTTCAGTTGATTTAGCTATTTTCTCTTTACATTTAGCAGGTATATCATC
TATTTTAGGTGCTATTAATTTTATTACAACAATTTTTAATATACGTTCTCCTGGTCTTTC
ATTAGAACGAATAAGTTTATTTGTATGATCTATTTTAGTTACTGTTTTCCTTTTACTACT
ATCTTTACCTGTGTTGGCAGGAGCTATTACTATATTATTAACAGATCGAAATTTTAATAC
TTCCTTTTTTGATCCAGCTGGAGGAGGAGACCCTATTTTATATCAACATTTATTT
>6227_588
TACACTTTATATATTGTTTGGGGTTTGGTGTGGTATAGTAGGTACTGGACTATCTTTACT
AATTCGATTTGAATTAGGTACTTCAGGAGTATTAAGAGATGATCATTTTTATAATGTAAT
TGTAACAGCACATGCATTTGTCATAATTTTTTTTATGGTAATACCAATTATAATTGGTGG
ATTTGGGAATTGAATAGTACCATTACTAATTGGAGCACCTGATATAAGATTCCCTCGAAT
AAATAATATAAGGTTTTGATTACTACCCCCTTCTTTTTTATTATTAATTAGTAGTAGATT
AGTAGAAGGTGGGGCAGGAACAGGTTGAACTGTTTACCCCCCTTTAAGATCTTTAACAGG
ACATAGAGGTGCTTCAGTTGATTTAGCTATTTTCTCTTTACATTTAGCAGGTATATCATC
TATTTTAGGTGCTATTAATTTTATTACAACAATTTTTAATATACGTTCTCCTGGTCTTTC
ATTAGAACGAATAAGTTTATTTGTATGATCTATTTTAGTTACTGTTTTCCTTTTACTATT
ATCTTTACCTGTGTTGGCAGGAGCTATTACTATATTATTAACAGATCGAAATTTTAATAC
TTCCTTTTTTGATCCAGCTGGAGGAGGAGACCCTATTTTATATCAACATTTATTT
>6224_588
TACACTTTATATATTGTTTGGGGTTTGGTGTGGTATAGTAGGTACTGGACTATCTTTACT
AATTCGATTTGAATTAGGTACTTCAGGAGTATTAAGAGATGATCATTTTTATAATGTAAT
TGTAACAGCACATGCATTTGTCATAATTTTTTTTATGGTAATACCAATTATAATTGGTGG
ATTTGGGAATTGAATAGTACCATTACTAATTGGAGCACCTGATATAAGATTCCCTCGAAT
AAATAATATAAGGTTTTGATTACTACCCCCTTCTTTTTTATTATTAATTAGTAGTAGATT
AGTAGAAGGTGGGGCAGGAACAGGTTGAACTGTTTACCCCCCTTTAAGATCTTTAACAGG
ACATAGAGGTGCTTCAGTTGATTTAGCTATTTTCTCTTTACATTTAGCAGGTATATCATC
TATTTTAGGTGCTATTAATTTTATTACAACAATTTTTAATATACGTTCTCCTGGTCTTTC
ATTAGAACGAATAAGTTTATTTGTATGATCTATTTTAGTTACTGTTTTCCTTTTACTATT
ATCTTTACCTGTGTTGGCAGGAGCTATTACTATATTATTAACAGATCGAAATTTTAATAC
TTCCTTTTTTGATCCAGCTGGAGGAGGAGACCCTATTTTATATCAACATTTATTT
>6226_588
TACACTTTATATATTGTTTGGGGTTTGGTGTGGTATAGTAGGTACTGGACTATCTTTACT
AATTCGATTTGAATTAGGTACTTCAGGAGTATTAAGAGATGATCATTTTTATAATGTAAT
TGTAACAGCACATGCATTTGTCATAATTTTTTTTATGGTAATACCAATTATAATTGGTGG
ATTTGGGAATTGAATAGTACCATTACTAATTGGAGCACCTGATATAAGATTCCCTCGAAT
AAATAATATAAGGTTTTGATTACTACCCCCTTCTTTTTTATTATTAATTAGTAGTAGATT
AGTAGAAGGTGGGGCAGGAACAGGTTGAACTGTTTACCCCCCTTTAAGATCTTTAACAGG
ACATAAAGGTGCTTCAGTTGATTTAGCTATTTTCTCTTTACATTTAGCAGGTATATCATC
TATTTTAGGTGCTATTAATTTTATTACAACAATTTTTAATATACGTTCTCCTGGTCTTTC
ATTAGAACGAATAAGTTTATTTGTATGATCTATTTTAGTTACTGTTTTCCTTTTACTATT
ATCTTTACCTGTGTTGGCAGGAGCTATTACTATATTATTAACAGATCGAAATTTTAATAC
TTCCTTTTTTGATCCAGCTGGAGGAGGAGACCCTATTTTATATCAACATTTATTT
>3197_338
TACACTTTATATATTGTTTGGGGTTTGGTGCGGTATAGTAGGTACTGGACTATCTTTACT
AATTCGATTTGAATTAGGTACTTCAGGAGTATTAAGAGATGATCATTTTTATAATGTAAT
TGTAACAGCACATGCATTTGTCATAATTTTTTTTATGGTAATACCAATTATAATTGGTGG
ATTTGGGAATTGAATAGTACCATTACTAATTGGAGCACCTGATATAAGATTCCCTCGAAT
AAATAATATAAGGTTTTGATTACTACCCCCTTCTTTTTTATTATTAATTAGTAGTAGATT
AGTAGAAGGTGGGGCAGGAACAGGTTGAACTGTTTACCCCCCTTTAAGATCTTTAACAGG
ACATAGAGGTGCTTCAGTTGATTTAGCTATTTTCTCTTTACATTTAGCAGGTATATCATC
TATTTTAGGTGCTATTAATTTTATTACAACAATTTTTAATATACGTTCTCCTGGTCTTTC
ATTAGAACGAATAAGTTTATTTGTATGATCTATTTTAGTTACTGTTTTCCTTTTACTATT
ATCTTTACCTGTGTTGGCAGGAGCTATTACTATATTATTAACAGATCGAAATTTTAATAC
TTCCTTTTTTGATCCAGCTGGAGGAGGAGACCCTATTTTATATCAACATTTATTT
>3195_338
TACACTTTATATATTGTTTGGGGTTTGGTGCGGTATAGTAGGTACTGGACTATCTTTACT
AATTCGATTTGAATTAGGTACTTCAGGAGTATTAAGAGATGATCATTTTTATAATGTAAT
TGTAACAGCACATGCATTTGTCATAATTTTTTTTATGGTAATACCAATTATAATTGGTGG
ATTTGGGAATTGAATAGTACCATTACTAATTGGAGCACCTGATATAAGATTCCCTCGAAT
AAATAATATAAGGTTTTGATTACTACCCCCTTCTTTTTTATTATTAATTAGTAGTAGATT
AGTAGAAGGTGGGGCAGGAACAGGTTGAACTGTTTACCCCCCTTTAAGATCTTTAACAGG
ACATAGAGGTGCTTCAGTTGATTTAGCTATTTTCTCTTTACATTTAGCAGGTATATCATC
TATTTTAGGTGCTATTAATTTTATTACAACAATTTTTAATATACGTTCTCCTGGTCTTTC
ATTAGAACGAATAAGTTTATTTGTATGATCTATTTTAGTTACTGTTTTCCTTTTACTATT
ATCTTTACCTGTGTTGGCAGGAGCTATTACTATATTATTAACAGATCGAAATTTTAATAC
TTCCTTTTTTGATCCAGCTGGAGGAGGAGACCCTATTTTATATCAACATTTATTT
>3194_338
TACACTTTATATATTGTTTGGGGTTTGGTGCGGTATAGTAGGTACTGGACTATCTTTACT
AATTCGATTTGAATTAGGTACTTCAGGAGTATTAAGAGATGATCATTTTTATAATGTAAT
TGTAACAGCACATGCATTTGTCATAATTTTTTTTATGGTAATACCAATTATAATTGGTGG
ATTTGGGAATTGAATAGTACCATTACTAATTGGAGCACCTGATATAAGATTCCCTCGAAT
AAATAATATAAGGTTTTGATTACTACCCCCTTCTTTTTTATTATTAATTAGTAGTAGATT
AGTAGAAGGTGGGGCAGGAACAGGTTGAACTGTTTACCCCCCTTTAAGATCTTTAACAGG
ACATAGAGGTGCTTCAGTTGATTTAGCTATTTTCTCTTTACATTTAGCAGGTATATCATC
TATTTTAGGTGCTATTAATTTTATTACAACAATTTTTAATATACGTTCTCCTGGTCTTTC
ATTAGAACGAATAAGTTTATTTGTATGATCTATTTTAGTTACTGTTTTCCTTTTACTATT
ATCTTTACCTGTGTTGGCAGGAGCTATTACTATATTATTAACAGATCGAAATTTTAATAC
TTCCTTTTTTGATCCAGCTGGAGGAGGAGACCCTATTTTATATCAACATTTATTT
>3193_338
TACACTTTATATATTGTTTGGGGTTTGGTGCGGTATAGTAGGTACTGGACTATCTTTACT
AATTCGATTTGAATTAGGTACTTCAGGAGTATTAAGAGATGATCATTTTTATAATGTAAT
TGTAACAGCACATGCATTTGTCATAATTTTTTTTATGGTAATACCAATTATAATTGGTGG
ATTTGGGAATTGAATAGTACCATTACTAATTGGAGCACCTGATATAAGATTCCCTCGAAT
AAATAATATAAGGTTTTGATTACTACCCCCTTCTTTTTTATTATTAATTAGTAGTAGATT
AGTAGAAGGTGGGGCAGGAACAGGTTGAACTGTTTACCCCCCTTTAAGATCTTTAACAGG
ACATAGAGGTGCTTCAGTTGATTTAGCTATTTTCTCTTTACATTTAGCAGGTATATCATC
TATTTTAGGTGCTATTAATTTTATTACAACAATTTTTAATATACGTTCTCCTGGTCTTTC
ATTAGAACGAATAAGTTTATTTGTATGATCTATTTTAGTTACTGTTTTCCTTTTACTATT
ATCTTTACCTGTGTTGGCAGGAGCTATTACTATATTATTAACAGATCGAAATTTTAATAC
TTCCTTTTTTGATCCAGCTGGAGGAGGAGACCCTATTTTATATCAACATTTATTT
>7640_737
TACACTTTATATATTGTTTGGGGTTTGGTGTGGTATAGTAGGTACTGGACTATCTTTACT
AATTCGATTTGAATTAGGTACTTCAGGAGTATTAAGAGATGATCATTTTTATAATGTAAT
TGTAACAGCACATGCATTTGTCATAATTTTTTTTATGGTAATACCAATTATAATTGGTGG
ATTTGGGAATTGAATAGTACCATTACTAATTGGAGCACCTGATATAAGATTCCCTCGAAT
AAATAATATAAGGTTTTGATTACTACCCCCTTCTTTTTTATTATTAATTAGTAGTAGATT
AGTAGAAGGTGGGGCAGGAACAGGTTGAACTGTTTACCCCCCTTTAAGATCTTTAACAGG
ACATAGAGGTGCTTCAGTTGATTTAGCTATTTTCTCTTTACATTTAGCAGGTATATCATC
TATTTTAGGTGCTATTAATTTTATTACAACAATTTTTAATATACGTTCTCCTGGTCTTTC
ATTAGAACGAATAAGTTTATTTGTATGATCTATTTTAGTTACTGTTTTCCTTTTACTATT
ATCTTTACCTGTGTTGGCAGGAGCTATTACTATATTATTAACAGATCGAAATTTTAATAC
TTCCTTTTTTGATCCAGCTGGAGGAGGAGACCCTATTTTATATCAACATTTATTT
>761_79
TACACTTTATATATTGTTTGGGGTTTGGTGTGGTATAGTAGGTACTGGACTATCTTTACT
AATTCGATTTGAATTAGGTACTTCAGGAGTATTAAGAGATGATCATTTTTATAATGTAAT
TGTAACAGCACATGCATTTGTCATAATTTTTTTTATGGTAATACCAATTATAATTGGTGG
ATTTGGGAATTGAATAGTACCATTACTAATTGGAGCACCTGATATAAGATTCCCTCGAAT
AAATAATATAAGGTTTTGATTACTACCCCCTTCTTTTTTATTATTAATTAGTAGTAGATT
AGTAGAAGGTGGGGCAGGAACAGGTTGAACTGTTTACCCCCCTTTAAGATCTTTAACAGG
ACATAGAGGTGCTTCAGTTGATTTAGCTATTTTCTCTTTACATTTAGCAGGTATATCATC
TATTTTAGGTGCTATTAATTTTATTACAACAATTTTTAATATACGTTCTCCTGGTCTTTC
ATTAGAACGAATAAGTTTATTTGTATGATCTATTTTAGTTACTGTTTTCCTTTTACTATT
ATCTTTACCTGTGTTGGCAGGAGCTATTACTATATTATTAACAGATCGAAATTTTAATAC
TTCCTTTTTTGATCCAGCTGGAGGAGGAGACCCTATTTTATATCAACATTTATTT
>760_79
TACACTTTATATATTGTTTGGGGTTTGGTGTGGTATAGTAGGTACTGGACTATCTTTACT
AATTCGATTTGAATTAGGTACTTCAGGAGTATTAAGAGATGATCATTTTTATAATGTAAT
TGTAACAGCACATGCATTTGTCATAATTTTTTTTATGGTAATACCAATTATAATTGGTGG
ATTTGGGAATTGAATAGTACCATTACTAATTGGAGCACCTGATATAAGATTCCCTCGAAT
AAATAATATAAGGTTTTGATTACTACCCCCTTCTTTTTTATTATTAATTAGTAGTAGATT
AGTAGAAGGTGGGGCAGGAACAGGTTGAACTGTTTACCCCCCTTTAAGATCTTTAACAGG
ACATAGAGGTGCTTCAGTTGATTTAGCTATTTTCTCTTTACATTTAGCAGGTATATCATC
TATTTTAGGTGCTATTAATTTTATTACAACAATTTTTAATATACGTTCTCCTGGTCTTTC
ATTAGAACGAATAAGTTTATTTGTATGATCTATTTTAGTTACTGTTTTCCTTTTACTATT
ATCTTTACCTGTGTTGGCAGGAGCTATTACTATATTATTAACAGATCGAAATTTTAATAC
TTCCTTTTTTGATCCAGCTGGAGGAGGAGACCCTATTTTATATCAACATTTATTT
>759_79
TACACTTTATATATTGTTTGGGGTTTGGTGTGGTATAGTAGGTACTGGACTATCTTTACT
AATTCGATTTGAATTAGGTACTTCAGGAGTATTAAGAGATGATCATTTTTATAATGTAAT
TGTAACAGCACATGCATTTGTCATAATTTTTTTTATGGTAATACCAATTATAATTGGTGG
ATTTGGGAATTGAATAGTACCATTACTAATTGGAGCACCTGATATAAGATTCCCTCGAAT
AAATAATATAAGGTTTTGATTACTACCCCCTTCTTTTTTATTATTAATTAGTAGTAGATT
AGTAGAAGGTGGGGCAGGAACAGGTTGAACTGTTTACCCCCCTTTAAGATCTTTAACAGG
ACATAGAGGTGCTTCAGTTGATTTAGCTATTTTCTCTTTACATTTAGCAGGTATATCATC
TATTTTAGGTGCTATTAATTTTATTACAACAATTTTTAATATACGTTCTCCTGGTCTTTC
ATTAGAACGAATAAGTTTATTTGTATGATCTATTTTAGTTACTGTTTTCCTTTTACTATT
ATCTTTACCTGTGTTGGCAGGAGCTATTACTATATTATTAACAGATCGAAATTTTAATAC
TTCCTTTTTTGATCCAGCTGGAGGAGGAGACCCTATTTTATATCAACATTTATTT
>758_79
TACACTTTATATATTGTTTGGGGTTTGGTGTGGTATAGTAGGTACTGGACTATCTTTACT
AATTCGATTTGAATTAGGTACTTCAGGAGTATTAAGAGATGATCATTTTTATAATGTAAT
TGTAACAGCACATGCATTTGTCATAATTTTTTTTATGGTAATACCAATTATAATTGGTGG
ATTTGGGAATTGAATAGTACCATTACTAATTGGAGCACCTGATATAAGATTCCCTCGAAT
AAATAATATAAGGTTTTGATTACTACCCCCTTCTTTTTTATTATTAATTAGTAGTAGATT
AGTAGAAGGTGGGGCAGGAACAGGTTGAACTGTTTACCCCCCTTTAAGATCTTTAACAGG
ACATAGAGGTGCTTCAGTTGATTTAGCTATTTTCTCTTTACATTTAGCAGGTATATCATC
TATTTTAGGTGCTATTAATTTTATTACAACAATTTTTAATATACGTTCTCCTGGTCTTTC
ATTAGAACGAATAAGTTTATTTGTATGATCTATTTTAGTTACTGTTTTCCTTTTACTATT
ATCTTTACCTGTGTTGGCAGGAGCTATTACTATATTATTAACAGATCGAAATTTTAATAC
TTCCTTTTTTGATCCAGCTGGAGGAGGAGACCCTATTTTATATCAACATTTATTT
>754_79
TACACTTTATATATTGTTTGGGGTTTGGTGTGGTATAGTAGGTACTGGACTATCTTTACT
AATTCGATTTGAATTAGGTACTTCAGGAGTATTAAGAGATGATCATTTTTATAATGTAAT
TGTAACAGCACATGCATTTGTCATAATTTTTTTTATGGTAATACCAATTATAATTGGTGG
ATTTGGGAATTGAATAGTACCATTACTAATTGGAGCACCTGATATAAGATTCCCTCGAAT
AAATAATATAAGGTTTTGATTACTACCCCCTTCTTTTTTATTATTAATTAGTAGTAGATT
AGTAGAAGGTGGGGCAGGAACAGGTTGAACTGTTTACCCCCCTTTAAGATCTTTAACAGG
ACATAGAGGTGCTTCAGTTGATTTAGCTATTTTCTCTTTACATTTAGCAGGTATATCATC
TATTTTAGGTGCTATTAATTTTATTACAACAATTTTTAATATACGTTCTCCTGGTCTTTC
ATTAGAACGAATAAGTTTATTTGTATGATCTATTTTAGTTACTGTTTTCCTTTTACTATT
ATCTTTACCTGTGTTGGCAGGAGCTATTACTATATTATTAACAGATCGAAATTTTAATAC
TTCCTTTTTTGATCCAGCTGGAGGAGGAGACCCTATTTTATATCAACATTTATTT
>757_79
TACACTTTATATATTGTTTGGGGTTTGGTGTGGTATAGTAGGTACTGGACTATCTTTACT
AATTCGATTTGAATTAGGTACTTCAGGAGTATTAAGAGATGATCATTTTTATAATGTAAT
TGTAACAGCACATGCATTTGTCATAATTTTTTTTATGGTAATACCAATTATAATTGGTGG
ATTTGGGAATTGAATAGTACCATTACTAATTGGAGCACCTGATATAAGATTCCCTCGAAT
AAATAATATAAGGTTTTGATTACTACCCCCTTCTTTTTTATTATTAATTAGTAGTAGATT
AGTAGAAGGTGGGGCAGGAACAGGTTGAACTGTTTACCCCCCTTTAAGATCTTTAACAGG
ACATAGAGGTGCTTCAGTTGATTTAGCTATTTTCTCTTTACATTTAGCAGGTATATCATC
TATTTTAGGTGCTATTAATTTTATTACAACAATTTTTAATATACGTTCTCCTGGTCTTTC
ATTAGAACGAATAAGTTTATTTGTATGATCTATTTTAGTTACTGTTTTCCTTTTACTATT
ATCTTTACCTGTGTTGGCAGGAGCTATTACTATATTATTAACAGATCGAAATTTTAATAC
TTCCTTTTTTGATCCAGCTGGAGGAGGAGACCCTATTTTATATCAACATTTATTT
>4262_448
TACACTTTATATATTGTTTGGGGTTTGGTGTGGTATAGTAGGTACTGGACTATCTTTACT
AATTCGATTTGAATTAGGTACTTCAGGAGTATTAAGAGATGATCATTTTTATAATGTAAT
TGTAACAGCACATGCATTTGTCATAATTTTTTTTATGGTAATACCAATTATAATTGGTGG
ATTTGGGAATTGAATAGTACCATTACTAATTGGAGCACCTGATATAAGATTCCCTCGAAT
AAATAATATAAGGTTTTGATTACTACCCCCTTCTTTTTTATTATTAATTAGTAGTAGATT
AGTAGAAGGTGGGGCAGGAACAGGTTGAACTGTTTACCCCCCTTTAAGATCTTTAACAGG
ACATAGAGGTGCTTCAGTTGATTTAGCTATTTTCTCTTTACATTTAGCAGGTATATCATC
TATTTTAGGTGCTATTAATTTTATTACAACAATTTTTAATATACGTTCTCCTGGTCTTTC
ATTAGAACGAATAAGTTTATTTGTATGATCTATTTTAGTTACTGTTTTCCTTTTACTATT
ATCTTTACCTGTGTTGGCAGGAGCTATTACTATATTATTAACAGATCGAAATTTTAATAC
TTCCTTTTTTGATCCAGCTGGAGGAGGAGACCCTATTTTATATCAACATTTATTT
>4261_448
TACACTTTATATATTGTTTGGGGTTTGGTGTGGTATAGTAGGTACTGGACTATCTTTACT
AATTCGATTTGAATTAGGTACTTCAGGAGTATTAAGAGATGATCATTTTTATAATGTAAT
TGTAACAGCACATGCATTTGTCATAATTTTTTTTATGGTAATACCAATTATAATTGGTGG
ATTTGGGAATTGAATAGTACCATTACTAATTGGAGCACCTGATATAAGATTCCCTCGAAT
AAATAATATAAGGTTTTGATTACTACCCCCTTCTTTTTTATTATTAATTAGTAGTAGATT
AGTAGAAGGTGGGGCAGGAACAGGTTGAACTGTTTACCCCCCTTTAAGATCTTTAACAGG
ACATAGAGGTGCTTCAGTTGATTTAGCTATTTTCTCTTTACATTTAGCAGGTATATCATC
TATTTTAGGTGCTATTAATTTTATTACAACAATTTTTAATATACGTTCTCCTGGTCTTTC
ATTAGAACGAATAAGTTTATTTGTATGATCTATTTTAGTTACTGTTTTCCTTTTACTATT
ATCTTTACCTGTGTTGGCAGGAGCTATTACTATATTATTAACAGATCGAAATTTTAATAC
TTCCTTTTTTGATCCAGCTGGAGGAGGAGACCCTATTTTATATCAACATTTATTT
>1317_172
TACACTTTATATATTGTTTGGGGTTTGGTGTGGTATAGTAGGTACCGGACTATCTTTACT
AATTCGATTTGAATTAGGTACTTCAGGAGTATTAAGAGATGATCATTTTTATAATGTAAT
TGTAACAGCACATGCATTTGTCATAATTTTTTTTATGGTAATACCAATTATAATTGGTGG
ATTTGGGAATTGAATAGTACCATTACTAATTGGAGCACCTGATATAAGATTCCCTCGAAT
AAATAATATAAGGTTTTGATTACTACCCCCTTCTTTTTTATTATTAATTAGTAGTAGATT
AGTAGAAGGTGGGGCAGGAACAGGTTGAACTGTTTACCCCCCTTTAAGATCTTTAACAGG
ACATAGAGGTGCTTCAGTTGATTTAGCTATTTTCTCTTTACATTTAGCAGGTATATCATC
TATTTTAGGTGCTATTAATTTTATTACAACAATTTTTAATATACGTTCTCCTGGTCTTTC
ATTAGAACGAATAAGTTTATTTGTATGATCTATTTTAGTTACTGTTTTCCTTTTACTATT
ATCTTTACCTGTGTTGGCAGGAGCTATTACTATATTATTAACAGATCGAAATTTTAATAC
TTCCTTTTTTGATCCAGCTGGAGGAGGAGACCCTATTTTATATCAACATTTATTT
>1316_172
TACACTTTATATATTGTTTGGGGTTTGGTGTGGTATAGTAGGTACCGGACTATCTTTACT
AATTCGATTTGAATTAGGTACTTCAGGAGTATTAAGAGATGATCATTTTTATAATGTAAT
TGTAACAGCACATGCATTTGTCATAATTTTTTTTATGGTAATACCAATTATAATTGGTGG
ATTTGGGAATTGAATAGTACCATTACTAATTGGAGCACCTGATATAAGATTCCCTCGAAT
AAATAATATAAGGTTTTGATTACTACCCCCTTCTTTTTTATTATTAATTAGTAGTAGATT
AGTAGAAGGTGGGGCAGGAACAGGTTGAACTGTTTACCCCCCTTTAAGATCTTTAACAGG
ACATAGAGGTGCTTCAGTTGATTTAGCTATTTTCTCTTTACATTTAGCAGGTATATCATC
TATTTTAGGTGCTATTAATTTTATTACAACAATTTTTAATATACGTTCTCCTGGTCTTTC
ATTAGAACGAATAAGTTTATTTGTATGATCTATTTTAGTTACTGTTTTCCTTTTACTATT
ATCTTTACCTGTGTTGGCAGGAGCTATTACTATATTATTAACAGATCGAAATTTTAATAC
TTCCTTTTTTGATCCAGCTGGAGGAGGAGACCCTATTTTATATCAACATTTATTT
>1323_178
TACACTTTATATATTGTTTGGGGTTTGGTGTGGTATAGTAGGTACTGGATTATCTTTACT
AATTCGATTTGAATTAGGTACTTCAGGAGTATTAAGAGATGATCATTTTTATAATGTGAT
TGTAACAGCACATGCATTTGTTATAATTTTTTTTATAGTAATACCAATTATAATTGGTGG
ATTTGGGAATTGAATAGTACCATTACTAATTGGAGCACCTGATATAAGATTCCCTCGAAT
AAATAATATAAGGTTTTGATTACTACCTCCTTCTTTTTTATTACTAATTAGTAGTAGATT
AGTAGAAGGTGGGGCAGGAACAGGTTGAACTGTTTACCCCCCTTTAAGATCTTTAACAGG
ACATAGAGGTGCTTCAGTTGATTTAGCTATTTTCTCTTTACATCTAGCAGGTATATCATC
TATTTTAGGTGCTATTAATTTTATTACAACAATTTTTAATATACGTTCTCCTGGCCTTTC
ATTAGAACGAATAAGTTTATTTGTATGATCTATTTTAGTTACTGTTTTCCTTTTACTATT
ATCTTTACCTGTGTTGGCAGGAGCTATTACTATATTATTAACAGATCGAAATTTTAATAC
TTCCTTTTTTGATCCAGCTGGAGGAGGAGACCCTATTTTATATCAACATTTATTT
>1321_178
TACACTTTATATATTGTTTGGGGTTTGGTGTGGTATAGTAGGTACTGGATTATCTTTACT
AATTCGATTTGAATTAGGTACTTCAGGAGTATTAAGAGATGATCATTTTTATAATGTGAT
TGTAACAGCACATGCATTTGTTATAATTTTTTTTATAGTAATACCAATTATAATTGGTGG
ATTTGGGAATTGAATAGTACCATTACTAATTGGAGCACCTGATATAAGATTCCCTCGAAT
AAATAATATAAGGTTTTGATTACTACCTCCTTCTTTTTTATTACTAATTAGTAGTAGATT
AGTAGAAGGTGGGGCAGGAACAGGTTGAACTGTTTACCCCCCTTTAAGATCTTTAACAGG
ACATAGAGGTGCTTCAGTTGATTTAGCTATTTTCTCTTTACATCTAGCAGGTATATCATC
TATTTTAGGTGCTATTAATTTTATTACAACAATTTTTAATATACGTTCTCCTGGCCTTTC
ATTAGAACGAATAAGTTTATTTGTATGATCTATTTTAGTTACTGTTTTCCTTTTACTATT
ATCTTTACCTGTGTTGGCAGGAGCTATTACTATATTATTAACAGATCGAAATTTTAATAC
TTCCTTTTTTGATCCAGCTGGAGGAGGAGACCCTATTTTATATCAACATTTATTT
>1320_178
TACACTTTATATATTGTTTGGGGTTTGGTGTGGTATAGTAGGTACTGGATTATCTTTACT
AATTCGATTTGAATTAGGTACTTCAGGAGTATTAAGAGATGATCATTTTTATAATGTGAT
TGTAACAGCACATGCATTTGTTATAATTTTTTTTATAGTAATACCAATTATAATTGGTGG
ATTTGGGAATTGAATAGTACCATTACTAATTGGAGCACCTGATATAAGATTCCCTCGAAT
AAATAATATAAGGTTTTGATTACTACCTCCTTCTTTTTTATTACTAATTAGTAGTAGATT
AGTAGAAGGTGGGGCAGGAACAGGTTGAACTGTTTACCCCCCTTTAAGATCTTTAACAGG
ACATAGAGGTGCTTCAGTTGATTTAGCTATTTTCTCTTTACATCTAGCAGGTATATCATC
TATTTTAGGTGCTATTAATTTTATTACAACAATTTTTAATATACGTTCTCCTGGCCTTTC
ATTAGAACGAATAAGTTTATTTGTATGATCTATTTTAGTTACTGTTTTCCTTTTACTATT
ATCTTTACCTGTGTTGGCAGGAGCTATTACTATATTATTAACAGATCGAAATTTTAATAC
TTCCTTTTTTGATCCAGCTGGAGGAGGAGACCCTATTTTATATCAACATTTATTT
