# Supplementary material for: Genome‐wide nuclear data confirm two species in the Alpine endemic land snail Noricella oreinos s.l. (Gastropoda, Hygromiidae)
Source: J Zool Syst Evol Res. 2020 Jan 24;58(4):982–1004. doi: 10.1111/jzs.12362 (PMC8609433; doi:10.1111/jzs.12362)
Supplement: Supplementary file 3 — Data S2. ITS2 alignment. [file JZS-58-982-s004.txt]

>759_79
---------CGGCCTC-GGG-TCCATCCCGAGGCCACGCCCG-TCTGAGGGTCGGCGAGT
CAGACAAGCTATCGCCTCCAATTCTTGGCCAGCAGGTCCCGTGCTTGAAAGCGATTTCCT
-CCCACC-AGTCTTTTCGCACCCTTTCCCGCTCTGGAAAGTGACGATTAGATGGGAGGAA
TCGCCGTATGGTCGGTACCGTGGAGGCGCTTTGGGTTTTCGCGGATCTTATGTCGATCCC
CGTGACTTCAAGTTTACGCCGCGCCGTCCGCCGTCTCGCTAGCTTCGGTGCAAGGAACAG
CTCTGACCCGAAAATATACCATGCTCTCTGGTTTATTTTTCGTGGTCTTCCGCGCACCTT
GATCAGCGAGGCAGCAATTTCATTTCTCTTGACCTACCGACGCCGCCGCCGACGTGCTGG
ACTCGGATTGATCGGATATCATCGAGCCGACGGCGTGCTGGACGGCAGAGGGACCGTGGG
AG-AAAAGTGAAAGTGGCGACGCCCACAGGTTATGGGGA-GGCAA--GCGCGTACCGTGT
TCGCTTTTCCCGTATCCGACCTCAGATCGGACGAGATTACCCGCTGAATTAAAGCATTTA
ACTAAGCGGAGGAAAAGAAACTAACAAGGATTCCCCCAGTAACGGCGAGTGAAGCGGGAA
TAGCCCAGCACCGAATCCCTCAGTGTCATGCTGACGGGAACTGTGGTGTGTGGGACGCCA
CCAGTCGCATCAGAGGGCGCCGAAGTCCTCCTGATCGGGGCTTCACCCAGAGCGGGTGTA
AGGCCTTTGCGGGTGCCTCTCTGTGCGGCCGCGAGCGTCTCAGGAGT-CGGGTTGTTTGG
GAATGCAGCCCAAAGCGGGTGGTAAACTCCATCTA
>757_79
CGCACATGGCGGCCTC-GGG-TCCATCCCGAGGCCACGCCCG-TCTGAGGGTCGGCGAGT
CAGACAAGCTATCGCCTCCAATTCTTGGCCAGCAGGTCCCGTGCTTGAAAGCGATTTCCT
-CCCACC-AGTCTTTTCGCACCCTTTCCCGCTCTGGAAAGTGACGATTAGATGGGAGGAA
TCGCCGTATGGTCGGTACCGTGGAGGCGCTTTGGGTTTTCGCGGATCTTATGTCGATCCC
CGTGACTTCAAGTTTACGCCGCGCCGTCCGCCGTCTCGCTAGCTTCGGTGCAAGGAACAG
CTCTGACCCGAAAATATACCATGCTCTCTGGTTTATTTTTCGTGGTCTTCCGCGCACCTT
GATCAGCGAGGCAGCAATTTCATTTCTCTTGACCTACCGACGCCGCCGCCGACGTGCTGG
ACTCGGATTGATCGGATATCATCGAGCCGACGGCGTGCTGGACGGCAGAGGGACCGTGGG
AG-AAAAGTGAAAGTGGCGACGCCCACAGGTTATGGGGA-GGCAA--GCGCGTACCGTGT
TCGCTTTTCCCGTATCCGACCTCAGATCGGACGAGATTACCCGCTGAATTAAAGCATTTA
ACTAAGCGGAGGAAAAGAAACTAACAAGGATTCCCCCAGTAACGGCGAGTGAAGCGGGAA
TAGCCCAGCACCGAATCCCTCAGTGTCATGCTGACGGGAACTGTGGTGTGTGGGACGCCA
CCAGTCGCATCAGAGGGCGCCGAAGTCCTCCTGATCGGGGCTTCACCCAGAGCGGGTGTA
AGGCCTTTGCGGGTGCCTCTCTGTGCGGCCGCGAGCGTCTCAGGAGT-CGGGTTGTTTGG
GAATGCAGCCCAAAGCGGGTGGTAAACTCCATCTA
>767_12
CGCACATGGCGGCCTC-GGG-TCCATCCCGAGGCCACGCCCG-TCTGAGGGTCGGCGAGT
CAGACAAGCTATCGCCTCCAGTTCTTGGCCAGCAGGTCCCGTGCTTGAAAGCGATTTCCT
-CCCACCAAGTCTTTTCGCACCCTTTCCCGCTCTGGAAAGTGACGATTAGATGGGAGGAA
TCGCCGTATGGTCGGTACCGTGGAGGCGCTTTGGGTTTTCGCGGATCTCATGTCGATCCC
CGTGACTTCAAGTTTACGCCGCGCCGTCCGCAGTCTCGCTAGCTTCGGTGCAAGGAACAG
CTCTGACCCGAAAATATACAATGCTCTCTGGTTTATTTTTCGTGGTCTTCCGCGCACCTT
GACCAGCGAGGCGGCAATTTTATTTCTCTTGACCTACCGACGCCGCCGCCGACGTGCTGG
ACTCGGATTGATCGGATATCATCGAGCCGACGGCGTGCTGGACGGCAGAGTG-----GGA
AAAAAAAGTGAAAGTGGCGACGCCCACAGGTTATGGGGA-GGCGAGCGCGCGTACCGTGT
TCGCTTTTTCCGTATCCGACCTCAGATCGGACGAGATTACCCGCTGAATTAAAGCATTTA
ACTAAGCGGAGGAAAAGAAACTAACAAGGATTCCCCCAGTAACGGCGAGTGAAGCGGGAA
TAGCCCAGCACCGAATCCCTCAGTGTCATGCTGACGGGAACTGTGGTGTGTGGGACGCCA
CCAGTCGCATCAGAGGGCGCCGAAGTCCTCCTGATCGGGGCTTCACCCAGAGCGGGTGTA
AGGCCTTTGCGGGTGCCTCTCTGTGCGGCCGCGAGCGTCTCAGGAGT-CGGGTTGTTTGG
GAATGCAGCCCAAAGCGGGTGGTAAACTCCATCTA
>999_134
CGCACATGGCGGCCTC-GGG-TCCATCCCGAGGCCACGCCCG-TCTGAGGGTCGGCGAGT
CAGACAAGCTATCGCCTCCAATTCTTGGCCAGCAGGTCCCGTGCTTGAAAGCGATTTCCT
-CCCACC-AGTCTTTTCGCACCCTTTCCCGCTCTGGAAAGTGACGATTAGATGGGAGGAA
TCGCCGTATGGTCGGTACCGTGGAGGCGCTTTGGGTTTTCGCGGATCTTATGTCGATCCC
CGTGACTTCAAGTTTACGCCGCGCCGTCCGCAGTCTCGCTAGCTTCGGTGCAAGGAACAG
CTCTGACCCGAAAATATACCATGCTCTCTGGTTTATTTTTCGTGGTCTTCCGCGCACCTT
GATCAGCGAGGCAGCAATTTCATTTCTCTTGACCTACCGACGCCGCCGCCGACGTGCTGG
ACTCGGATTGATCGGATATCATCGAGCCGACGGCGTGCTGGACGGCAGAGGGACCGTGGG
AG-AAAAGTGAAAGTGGCGACGCCCACAGGTTATGGGGA-GGCAA--GCGCGTACCGTGT
TCGCTTTTCCCGTATCCGACCTCAGATCGGACGAGATTACCCGCTGAATTAAAGCATTTA
ACTAAGCGGAGGAAAAGAAACTAACAAGGATTCCCCCAGTAACGGCGAGTGAAGCGGGAA
TAGCCCAGCACCGAATCCCTCAGTGTCATGCTGACGGGAACTGTGGTGTGTGGGACGCCA
CCAGTCGCATCAGAGGGCGCCGAAGTCCTCCTGATCGGGGCTTCACCCAGAGCGGGTGTA
AGGCCTTTGCGGGTGCCTCTCTGTGCGGCCGCGAGCGTCTCAGGAGT-CGGGTTGTTTGG
GAATGCAGCCCAAAGCGGGTGGTAAACTCCATCTA
>707_55
CGCACATGGCGGCCTC-GGG-TCCATCCCGAGGCCACGCCCG-TCTGAGGGTCGGCGAGT
CAGACAAGCTATCGCCTCCAATTCTTGGCCAGCAGGTCCCGTGCTTGAAAGCGATTTCCT
-CCCACC-AGTCTTTTCGCACCCTTTCCCGCTCTGGAAAGTGACGATTAGATGGGAGGAA
TCGCCGTATGGTCGGTACCGTGGAGGCGCTTTGGGTTTTCGCGGATCTCGTGTCGATCCC
CGTGACTTCAAGTTTACGCCGCGCCGTCCGCAGTCTCGCTAGCTTCGGTGCAAGGAACAG
CTCTGACCCGAAAATATACCATGCTCTCTGGTTTATTTTTCGTGGTCTTCCGCGCACCTT
GATCAGCGAGGCAGCAATTTCATTTCTCTTGACCTACCGACGCCGCCGCCGACGTGCTGG
ACTCGGATTGATCGGATATCATCGAGCCGACGGCGTGCTGGACGGCAGAGGGACCGTGGG
AG-AAAAGTGAAAGTGGCGACGCCCACAGGTTATGGGGA-GGCAA--GCGCGTACCGTGT
TCGCTTTTCCCGTATCCGACCTCAGATCGGACGAGATTACCCGCTGAATTAAAGCATTTA
ACTAAGCGGAGGAAAAGAAACTAACAAGGATTCCCCCAGTAACGGCGAGTGAAGCGGGAA
TAGCCCAGCACCGAATCCCTCAGTGTCATGCTGACGGGAACTGTGGTGTGTGGGACGCCA
CCAGTCGCATCAGAGGGCGCCGAAGTCCTCCTGATCGGGGCTTCACCCAGAGCGGGTGTA
AGGCCTTTGCGGGTGCCTCTCTGTGCGGCCGCGAGCGTCTCAGGAGT-CGGGTTGTTTGG
GAATGCAGCCCAAAGCGGGTGGTAAACTCCATCTA
>7063_443
------------------------------------------------------------
--GACAAGCTATCGCCTCCAGTTCTTGGCCAGCAGGTCCCGTGCTTGAAAGCGATTTCCT
-CCCACCAAGTCTTTTCGCACCCTTTCCCGCTCTGGAAAGTGACGATTAGATGGGAGGAA
TCGCCGTATGGTCGGTACCGTGGAGGCGCTTTGGGTTTTCGCGGATCTCATGTCGATCCC
CGTGACTTCAAGTTTACGCCGCGCCGTCCGCAGTCTCGCTAGCTTCGGTGCAAGGAACAG
CTCTGACCCGAAAATATACAATGCTCTCTGGTTTATTTTTCGTGGTCTTCCGCGCACCTT
GACCAGCGAGGCGGCAATTTCATTTCTCTTGACCTACCGACGCCGCCGCCGACGTGCTGG
ACTCGGATTGATCGGATATCATCGAGCCGACGGCGTGCTGGACGGCAGAGTG-----GGA
AAAAAAAGTGAAAGTGGCGACGCCCACAGGTTATGGGGA-GGCGAGCGCGCGTACCGTGT
TCGCTTTTTCCGTATCCGACCTCAGATCGGACGAGATTACCCGCTGAATTAAAGCATTTA
ACTAAGCGGAGGAAAAGAAACTAACAAGGATTCCCCCAGTAACGGCGAGTGAAGCGGGAA
TAGCCCAGCACCGAATCCCTCAGTGTCATGCTGACGGGAACTGTGGTGTGTGGGACGCCA
CCAGTCGCATCAGAGGGCGCCGAAGTCCTCCTGATCGGGGCTTCACCCAGAGCGGGTGTA
AGGCCTTTGCGGGTGCCTCTCTGTGCGGCCGCGAGCGTCTCAGGAGT-CGGGTTGTTTGG
GAATGCAGCCCAAAGCGGGTGGTAAACTCCATCTA
>7170_765
CGCACATGGCGGCCTC-GGG-TCCATCCCGAGGCCACGCCCG-TCTGAGGGTCGGCGAGT
CAGACAAGCTATCGCCTCCAGTTCTTGGCCAGCAGGTCCCGTGCTTGAAAGCGATTTCCT
-CCCACCAAGTCTTTTCGCACCCTTTCCCGCTCTGGAAAGTGACGATTAGATGGGAGGAA
TCGCCGTATGGTCGGTACCGTGGAGGCGCTTTGGGTTTTCGCGGATCTCATGTCGATCCC
CGTGACTTCAAGTTTACGCCGCGCCGTCCGCAGTCTCGCTAGCTTCGGTGCAAGGAACAG
CTCTGACCCGAAAATATACAATGCTCTCTGGTTTATTTTTCGTGGTCTTCCGCGCACCTT
GACCAGCGAGGCGGCAATTTTATTTCTCTTGACCTACCGACGCCGCCGCCGACGTGCTGG
ACTCGGATTGATCGGATATCATCGAGCCGACGGCGTGCTGGACGGCAGAGTG-----GGA
AAAAAAAGTGAAAGTGGCGACGCCCACAGGTTATGGGGA-GGCGAGCGCGCGTACCGTGT
TCGCTTTTTCCGTATCCGACCTCAGATCGGACGAGATTACCCGCTGAATTAAAGCATTTA
ACTAAGCGGAGGAAAAGAAACTAACAAGGATTCCCCCAGTAACGGCGAGTGAAGCGGGAA
TAGCCCAGCACCGAATCCCTCAGTGTCATGCTGACGGGAACTGTGGTGTGTGGGACGCCA
CCAGTCGCATCAGAGGGCGCCGAAGTCCTCCTGATCGGGGCTTCACCCAGAGCGGGTGTA
AGGCCTTTGCGGGTGCCTCTCTGTGCGGCCGCGAGCGTCTCAGGAGT-CGGGTTGTTTGG
GAATGCAGCCCAAAGCGGGTGGTAAACTCCATCTA
>7171_765
CGCACATGGCGGCCTC-GGG-TCCATCCCGAGGCCACGCCCG-TCTGAGGGTCGGCGAGT
CAGACAAGCTATCGCCTCCAGTTCTTGGCCAGCAGGTCCCGTGCTTGAAAGCGATTTCCT
-CCCACCAAGTCTTTTCGCACCCTTTCCCGCTCTGGAAAGTGACGATTAGATGGGAGGAA
TCGCCGTATGGTCGGTACCGTGGAGGCGCTTTGGGTTTTCGCGGATCTCATGTCGATCCC
CGTGACTTCAAGTTTACGCCGCGCCGTCCGCAGTCTCGCTAGCTTCGGTGCAAGGAACAG
CTCTGACCCGAAAATATACAATGCTCTCTGGTTTATTTTTCGTGGTCTTCCGCGCACCTT
GACCAGCGAGGCGGCAATTTTATTTCTCTTGACCTACCGACGCCGCCGCCGACGTGCTGG
ACTCGGATTGATCGGATATCATCGAGCCGACGGCGTGCTGGACGGCAGAGTG-----GGA
AAAAAAAGTGAAAGTGGCGACGCCCACAGGTTATGGGGA-GGCGAGCGCGCGTACCGTGT
TCGCTTTTTCCGTATCCGACCTCAGATCGGACGAGATTACCCGCTGAATTAAAGCATTTA
ACTAAGCGGAGGAAAAGAAACTAACAAGGATTCCCCCAGTAACGGCGAGTGAAGCGGGAA
TAGCCCAGCACCGAATCCCTCAGTGTCATGCTGACGGGAACTGTGGTGTGTGGGACGCCA
CCAGTCGCATCAGAGGGCGCCGAAGTCCTCCTGATCGGGGCTTCACCCAGAGCGGGTGTA
AGGCCTTTGCGGGTGCCTCTCTGTGCGGCCGCGAGCGTCTCAGGAGT-CGGGTTGTTTGG
GAATGCAGCCCAAAGCGGGTGGTAAACTCCATCTA
>7172_765
CGCACATGGCGGCCTC-GGG-TCCATCCCGAGGCCACGCCCG-TCTGAGGGTCGGCGAGT
CAGACAAGCTATCGCCTCCAGTTCTTGGCCAGCAGGTCCCGTGCTTGAAAGCGATTTCCT
-CCCACCAAGTCTTTTCGCACCCTTTCCCGCTCTGGAAAGTGACGATTAGATGGGAGGAA
TCGCCGTATGGTCGGTACCGTGGAGGCGCTTTGGGTTTTCGCGGATCTCATGTCGATCCC
CGTGACTTCAAGTTTACGCCGCGCCGTCCGCAGTCTCGCTAGCTTCGGTGCAAGGAACAG
CTCTGACCCGAAAATATACAATGCTCTCTGGTTTATTTTTCGTGGTCTTCCGCGCACCTT
GACCAGCGAGGCGGCAATTTTATTTCTCTTGACCTACCGACGCCGCCGCCGACGTGCTGG
ACTCGGATTGATCGGATATCATCGAGCCGACGGCGTGCTGGACGGCAGAGTG-----GGA
AAAAAAAGTGAAAGTGGCGACGCCCACAGGTTATGGGGA-GGCGAGCGCGCGTACCGTGT
TCGCTTTTTCCGTATCCGACCTCAGATCGGACGAGATTACCCGCTGAATTAAAGCATTTA
ACTAAGCGGAGGAAAAGAAACTAACAAGGATTCCCCCAGTAACGGCGAGTGAAGCGGGAA
TAGCCCAGCACCGAATCCCTCAGTGTCATGCTGACGGGAACTGTGGTGTGTGGGACGCCA
CCAGTCGCATCAGAGGGCGCCGAAGTCCTCCTGATCGGGGCTTCACCCAGAGCGGGTGTA
AGGCCTTTGCGGGTGCCTCTCTGTGCGGCCGCGAGCGTCTCAGGAGT-CGGGTTGTTTGG
GAATGCAGCCCAAAGCGGGTGGTAAACTCCATCTA
>7173_765
CGCACATGGCGGCCTC-GGG-TCCATCCCGAGGCCACGCCCG-TCTGAGGGTCGGCGAGT
CAGACAAGCTATCGCCTCCAGTTCTTGGCCAGCAGGTCCCGTGCTTGAAAGCGATTTCCT
-CCCACCAAGTCTTTTCGCACCCTTTCCCGCTCTGGAAAGTGACGATTAGATGGGAGGAA
TCGCCGTATGGTCGGTACCGTGGAGGCGCTTTGGGTTTTCGCGGATCTCATGTCGATCCC
CGTGACTTCAAGTTTACGCCGCGCCGTCCGCAGTCTCGCTAGCTTCGGTGCAAGGAACAG
CTCTGACCCGAAAATATACAATGCTCTCTGGTTTATTTTTCGTGGTCTTCCGCGCACCTT
GACCAGCGAGGCGGCAATTTTATTTCTCTTGACCTACCGACGCCGCCGCCGACGTGCTGG
ACTCGGATTGATCGGATATCATCGAGCCGACGGCGTGCTGGACGGCAGAGTG-----GGA
AAAAAAAGTGAAAGTGGCGACGCCCACAGGTTATGGGGA-GGCGAGCGCGCGTACCGTGT
TCGCTTTTTCCGTATCCGACCTCAGATCGGACGAGATTACCCGCTGAATTAAAGCATTTA
ACTAAGCGGAGGAAAAGAAACTAACAAGGATTCCCCCAGTAACGGCGAGTGAAGCGGGAA
TAGCCCAGCACCGAATCCCTCAGTGTCATGCTGACGGGAACTGTGGTGTGTGGGACGCCA
CCAGTCGCATCAGAGGGCGCCGAAGTCCTCCTGATCGGGGCTTCACCCAGAGCGGGTGTA
AGGCCTTTGCGGGTGCCTCTCTGTGCGGCCGCGAGCGTCTCAGGAGT-CGGGTTGTTTGG
GAATGCAGCCCAAAGCGGGTGGTAAACTCCATCTA
>7175_765
CGCACATGGCGGCCTC-GGG-TCCATCCCGAGGCCACGCCCG-TCTGAGGGTCGGCGAGT
CAGACAAGCTATCGCCTCCAGTTCTTGGCCAGCAGGTCCCGTGCTTGAAAGCGATTTCCT
-CCCACCAAGTCTTTTCGCACCCTTTCCCGCTCTGGAAAGTGACGATTAGATGGGAGGAA
TCGCCGTATGGTCGGTACCGTGGAGGCGCTTTGGGTTTTCGCGGATCTCATGTCGATCCC
CGTGACTTCAAGTTTACGCCGCGCCGTCCGCAGTCTCGCTAGCTTCGGTGCAAGGAACAG
CTCTGACCCGAAAATATACAATGCTCTCTGGTTTATTTTTCGTGGTCTTCCGCGCACCTT
GACCAGCGAGGCGGCAATTTTATTTCTCTTGACCTACCGACGCCGCCGCCGACGTGCTGG
ACTCGGATTGATCGGATATCATCGAGCCGACGGCGTGCTGGACGGCAGAGTG-----GGA
AAAAAAAGTGAAAGTGGCGACGCCCACAGGTTATGGGGA-GGCGAGCGCGCGTACCGTGT
TCGCTTTTTCCGTATCCGACCTCAGATCGGACGAGATTACCCGCTGAATTAAAGCATTTA
ACTAAGCGGAGGAAAAGAAACTAACAAGGATTCCCCCAGTAACGGCGAGTGAAGCGGGAA
TAGCCCAGCACCGAATCCCTCAGTGTCATGCTGACGGGAACTGTGGTGTGTGGGACGCCA
CCAGTCGCATCAGAGGGCGCCGAAGTCCTCCTGATCGGGGCTTCACCCAGAGCGGGTGTA
AGGCCTTTGCGGGTGCCTCTCTGTGCGGCCGCGAGCGTCTCAGGAGT-CGGGTTGTTTGG
GAATGCAGCCCAAAGCGGGTGGTAAACTCCATCTA
>7186_766
CGCACATGGCGGCCTC-GGG-TCCATCCCGAGGCCACGCCCG-TCTGAGGGTCGGCGAGT
CAGACAAGCTATCGCCTCCAGTTCTTGGCCAGCAGGTCCCGTGCTTGAAAGCGATTTCCT
-CCCACCAAGTCTTTTCGCACCCTTTCCCGCTCTGGAAAGTGACGATTAGATGGGAGGAA
TCGCCGTATGGTCGGTACCGTGGAGGCGCTTTGGGTTTTCGCGGATCTCATGTCGATCCC
CGTGACTTCAAGTTTACGCCGCGCCGTCCGCAGTCTCGCTAGCTTCGGTGCAAGGAACAG
CTCTGACCCGAAAATATACAATGCTCTCTGGTTTATTTTTCGTGGTCTTCCGCGCACCTT
GACCAGCGAGGCGGCAATTTTATTTCTCTTGACCTACCGACGCCGCCGCCGACGTGCTGG
ACTCGGATTGATCGGATATCATCGAGCCGACGGCGTGCTGGACGGCAGAGTG-----GGA
AAAAAAAGTGAAAGTGGCGACGCCCACAGGTTATGGGGA-GGCGAGCGCGCGTACCGTGT
TCGCTTTTTCCGTATCCGACCTCAGATCGGACGAGATTACCCGCTGAATTAAAGCATTTA
ACTAAGCGGAGGAAAAGAAACTAACAAGGATTCCCCCAGTAACGGCGAGTGAAGCGGGAA
TAGCCCAGCACCGAATCCCTCAGTGTCATGCTGACGGGAACTGTGGTGTGTGGGACGCCA
CCAGTCGCATCAGAGGGCGCCGAAGTCCTCCTGATCGGGGCTTCACCCAGAGCGGGTGTA
AGGCCTTTGCGGGTGCCTCTCTGTGCGGCCGCGAGCGTCTCAGGAGT-CGGGTTGTTTGG
GAATGCAGCCCAAAGCGGGTGGTAAACTCCATCTA
>7187_766
CGCACATGGCGGCCTC-GGGTTCCATCCCGAGGCCACGCCCG-TCTGAGGGTCGGCGAGT
CAGACAAGCTATCGCCTCCAGTTCTTGGCCAGCAGGTCCCGTGCTTGAAAGCGATTTCCT
-CCCACCAAGTCTTTTCGCACCCTTTCCCGCTCTGGAAAGTGACGATTAGATGGGAGGAA
TCGCCGTATGGTCGGTACCGTGGAGGCGCTTTGGGTTTTCGCGGATCTCATGTCGATCCC
CGTGACTTCAAGTTTACGCCGCGCCGTCCGCAGTCTCGCTAGCTTCGGTGCAAGGAACAG
CTCTGACCCGAAAATATACAATGCTCTCTGGTTTATTTTTCGTGGTCTTCCGCGCACCTT
GACCAGCGAGGCGGCAATTTTATTTCTCTTGACCTACCGACGCCGCCGCCGACGTGCTGG
ACTCGGATTGATCGGATATCATCGAGCCGACGGCGTGCTGGACGGCAGAGTG-----GGA
AAAAAAAGTGAAAGTGGCGACGCCCACAGGTTATGGGGA-GGCGAGCGCGCGTACCGTGT
TCGCTTTTTCCGTATCCGACCTCAGATCGGACGAGATTACCCGCTGAATTAAAGCATTTA
ACTAAGCGGAGGAAAAGAAACTAACAAGGATTCCCCCAGTAACGGCGAGTGAAGCGGGAA
TAGCCCAGCACCGAATCCCTCAGTGTCATGCTGACGGGAACTGTGGTGTGTGGGACGCCA
CCAGTCGCATCAGAGGGCGCCGAAGTCCTCCTGATCGGGGCTTCACCCAGAGCGGGTGTA
AGGCCTTTGCGGGTGCCTCTCTGTGCGGCCGCGAGCGTCTCAGGAGT-CGGGTTGTTTGG
GAATGCAGCCCAAAGCGGGTGGTAAACTCCATCTA
>7188_766
CGCACATGGCGGCCTC-GGG-TCCATCCCGAGGCCACGCCCG-TCTGAGGGTCGGCGAGT
CAGACAAGCTATCGCCTCCAGTTCTTGGCCAGCAGGTCCCGTGCTTGAAAGCGATTTCCT
-CCCACCAAGTCTTTTCGCACCCTTTCCCGCTCTGGAAAGTGACGATTAGATGGGAGGAA
TCGCCGTATGGTCGGTACCGTGGAGGCGCTTTGGGTTTTCGCGGATCTCATGTCGATCCC
CGTGACTTCAAGTTTACGCCGCGCCGTCCGCAGTCTCGCTAGCTTCGGTGCAAGGAACAG
CTCTGACCCGAAAATATACAATGCTCTCTGGTTTATTTTTCGTGGTCTTCCGCGCACCTT
GACCAGCGAGGCGGCAATTTTATTTCTCTTGACCTACCGACGCCGCCGCCGACGTGCTGG
ACTCGGATTGATCGGATATCATCGAGCCGACGGCGTGCTGGACGGCAGAGTG-----GGA
AAAAAAAGTGAAAGTGGCGACGCCCACAGGTTATGGGGA-GGCGAGCGCGCGTACCGTGT
TCGCTTTTTCCGTATCCGACCTCAGATCGGACGAGATTACCCGCTGAATTAAAGCATTTA
ACTAAGCGGAGGAAAAGAAACTAACAAGGATTCCCCCAGTAACGGCGAGTGAAGCGGGAA
TAGCCCAGCACCGAATCCCTCAGTGTCATGCTGACGGGAACTGTGGTGTGTGGGACGCCA
CCAGTCGCATCAGAGGGCGCCGAAGTCCTCCTGATCGGGGCTTCACCCAGAGCGGGTGTA
AGGCCTTTGCGGGTGCCTCTCTGTGCGGCCGCGAGCGTCTCAGGAGT-CGGGTTGTTTGG
GAATGCAGCCCAAAGCGGGTGGTAAACTCCATCTA
>7222-1.K2_779
CGCACATGGCGGCCTC-GGG-TCCATCCCGAGGCCACGCCCG-TCTGAGGGTCGGCGAGT
CAGACAAGCTATCGCCTCCAATTCTTGGCCAGCAGGTCCCGTGCTTGAAAGCGATTTCCT
-CCCACC-AGTCTTTTCGCACCCTTTCCCGCTCTGGAAAGTGACGATTAGATGGGAGGAA
TCGCCGTATGGTCGGTACCGTGGAGGCGCTTTGGGTTTTCGCGGATCTTATGTCGATCCC
CGTGACTTCAAGTTTACGCCGCGCCGTCCGCAGTCTCGCTAGCTTCGGTGCAAGGAACAG
CTCTGACCCGAAAATATACCATGCTCTCTGGTTTATTTTTCGTGGTCTTCCGCGCACCTT
GATCAGCGAGGCAGCAATTTCATTTCTCTTGACCTACCGACGCCGCCGCCGACGTGCTGG
ACTCGGATTGATCGGATATCATCGAGCCGACGGCGTGCTGGACGGCAGAGGGACCGTGGG
AGTGAAAGTGAAAGTGGCGACGCCCACAGGTTATGGGGA-GGCAA--GCGCGTACCGTGT
TCGCTTTTCCCGTATCCGACCTCAGATCGGACGAGATTACCCGCTGAATTAAAGCATTTA
ACTAAGCGGAGGAAAAGAAACTAACAAGGATTCCCCCAGTAACGGCGAGTGAAGCGGGAA
TAGCCCAGCACCGAATCCCTCAGTGTCATGCTGACGGGAACTGTGGTGTGTGGGACGCCA
CCAGTCGCATCAGAGGGCGCCGAAGTCCTCCTGATCGGGGCTTCACCCAGAGCGGGTGTA
AGGCCTTTGCGGGTGCCTCTCTGTGCGGCCGCGAGCGTCTCAGGAGT-CGGGTTGTTTGG
GAATGCAGCCCAAAGCGGGTGGTAAACTCCATCTA
>7222-2.K4_779
CGCACATGGCGGCCTC-GGG-TCCATCCCGAGGCCACGCCCG-TCTGAGGGTCGGCGAGT
CAGACAAGCTATCGACTCCAATTCTTGGCCAGCAGGTCCCGTGCTTGAAAGCGATTTCCT
-CCCACC-AGTCTTTTCGCACCCTTTCCCGCTCTGGAAAGTGACGATTAGATGGGAGGAA
TCGCCGTATGGTCGGTACCGTGGAGGCGCTTTGGGTTTTCGCGGATCTCGTGTCGATCCC
CGTGACTTCAAGTTTACGCCGCGCCGTCCGCAGTCTCGCTAGCTTCGGTGCAAGGAACAG
CTCTGACCCGAAAATATACCATGCTCTCTGGTTTATTTTTCGTGGTCTTCCGCGCACCTT
GATCAGCGAGGCAGCAATTTCATTTCTCTTGACCTACCGACGCCGCCGCCGACGTGCTGG
ACTCGGATTGATCGGATATCATCGAGCCGACGGCGTGCTGGACGGCAGAGGGACCGTGGG
AG-AAAAGTGAAAGTGGCGACGCCCACAGGTTATGGGGA-GGCAA--GCGCGTACCGTGT
TCGCTTTTCCCGTATCCGACCTCAGATCGGACGAGATTACCCGCTGAATTAAAGCATTTA
ACTAAGCGGAGGAAAAGAAACTAACAAGGATTCCCCCAGTAACGGCGAGTGAAGCGGGAA
TAGCCCAGCACCGAATCCCTCAGTGTCATGCTGACGGGAACTGTGGTGTGTGGGACGCCA
CCAGTCGCATCAGAGGGCGCCGAAGTCCTCCTGATCGGGGCTTCACCCAGAGCGGGTGTA
AGGCCTTTGCGGGTGCCTCTCTGTGCGGCCGCGAGCGTCTCAGGAGT-CGGGTTGTTTGG
GAATGCAGCCCAAAGCGGGTGGTAAACTCCATCTA
>7223-1.K1_781
CGCACATGGCGGCCTC-GGG-TCCATCCCGAGGCCACGCCCG-TCTGAGGGTCGGCGAGT
CAGACAAGCTATCGCCTCCAATTCTTGGCCAGCAGGTCCCGTGCTTGAAAGCGATTTCCT
-CCCACC-AGTCTTTTCGCACCCTTTCCCGCTCTGGAAAGTGACGATTAGATGGGAGGAA
TCGCCGTATGGTCGGTACCGTGGAGGCGCTTTGGGTTTTCGCGGATCTCGTGTCGATCCC
CGTGACTTCAAGTTTACGCCGCGCCGTCCGCAGTCTCGCTAGCTTCGGTGCAAGGAACAG
CTCTGACCCGAAAATATACCATGCTCTCTGGTTTATTTTTCGTGGTCTTCCGCGCACCTT
GATCAGCGAGGCAGCAATTTCATTTCTCTTGACCTACCGACGCCGCCGCCGACGTGCTGG
ACTCGGATTGATCGGATATCATCGAGCCGACGGCGTGCTGGACGGCAGAGGGACCGTGGG
AG-AAAAGTGAAAGTGGCGACGCCCACAGGTTATGGGGA-GGCAA--GCGCGTACCGTGT
TCGCTTTTCCCGTATCCGACCTCAGATCGGACGAGATTACCCGCTGAATTAAAGCATTTA
ACTAAGCGGAGGAAAAGAAACTAACAAGGATTCCCCCAGTAACGGCGAGTGAAGCGGGAA
TAGCCCAGCACCGAATCCCTCAGTGTCATGCTGACGGGAACTGTGGTGTGTGGGACGCCA
CCAGTCGCATCAGAGGGCGCCGAAGTCCTCCTGATCGGGGCTTCACCCAGAGCGGGTGTA
AGGCCTTTGCGGGTGCCTCTCTGTGCGGCCGCGAGCGTCTCAGGAGT-CGGGTTGTTTGG
GAATGCAGCCCAAAGCGGGTGGTAAACTCCATCTA
>7223-2.K2_781
CGCACATGGCGGCCTC-GGG-TCCATCCCGAGGCCACGCCCG-TCTGAGGGTCGGCGAGT
CAGACAAGCTATCGCCTCCAATTCTTGGCCAGCAGGTCCCGTGCTTGAAAGCGATTTCCT
-CCCACC-AGTCTTTTCGCACCCTTTCCCGCTCTGGAAAGTGACGATTAGATGGGAGGAA
TCGCCGTATGGTCGGTACCGTGGAGGCGCTTTGGGTTTTCGCGGATCTCGTGTCGATCCC
CGTGACTTCAAGTTTACGCCGCGCCGTCCGCAGTCTCGCTAGCTTCGGTGCAAGGAACAG
CTCTGACCCGAAAATATACCATGCTCTCTGGTTTATTTTTCGTGGTCTTCCGCGCACCTT
GATCAGCGAGGCAGCAATTTCATTTCTCTTGACCTACCGACGCCGCCGCCGACGTGCTGG
ACTCGGATTGATCGGATATCATCGAGCCGACGGCGTGCTGGACGGCAGAGGGACCGTGGG
AGTGAAAGTGAAAGTGGCGACGCCCACAGGTTATGGGGA-GGCAA--GCGCGTACCGTGT
TCGCTTTTCCCGTATCCGACCTCAGATCGGACGAGATTACCCGCTGAATTAAAGCATTTA
ACTAAGCGGAGGAAAAGAAACTAACAAGGATTCCCCCAGTAACGGCGAGTGAAGCGGGAA
TAGCCCAGCACCGAATCCCTCAGTGTCATGCTGACGGGAACTGTGGTGTGTGGGACGCCA
CCAGTCGCATCAGAGGGCGCCGAAGTCCTCCTGATCGGGGCTTCACCCAGAGCGGGTGTA
AGGCCTTTGCGGGTGCCTCTCTGTGCGGCCGCGAGCGTCTCAGGAGT-CGGGTTGTTTGG
GAATGCAGCCCAAAGCGGGTGGTAAACTCCATCTA
>7224_781
CGCACATGGCGGCCTCGGGT-TCCATCCCGAGGCCACGCCCG-TCTGAGGGTCGGCGAGT
CAGACAAGCTATCGCCTCCAATTCTTGGCCAGCAGGTCCCGTGCTTGAAAGCGATTTCCT
-CCCACC-AGTCTTTTCGCACCCTTTCCCGCTCTGGAAAGTGACGATTAGATGGGAGGAA
TCGCCGTATGGTCGGTACCGTGGAGGCGCTTTGGGTTTTCGCGGATCTTATGTCGATCCC
CGTGACTTCAAGTTTACGCCGCGCCGTCCGCAGTCTCGCTAGCTTCGGTGCAAGGAACAG
CTCTGACCCGAAAATATACCATGCTCTCTGGTTTATTTTTCGTGGTCTTCCGCGCACCTT
GATCAGCGAGGCAGCAATTTCATTTCTCTTGACCTACCGACGCCGCCGCCGACGTGCTGG
ACTCGGATTGATCGGATATCATCGAGCCGACGGCGTGCTGGACGGCAGAGGGACCGTGGG
AGTGAAAGTGAAAGTGGCGACGCCCACAGGTTATGGGGA-GGCAA--GCGCGTACCGTGT
TCGCTTTTCCCGTATCCGACCTCAGATCGGACGAGATTACCCGCTGAATTAAAGCATTTA
ACTAAGCGGAGGAAAAGAAACTAACAAGGATTCCCCCAGTAACGGCGAGTGAAGCGGGAA
TAGCCCAGCACCGAATCCCTCAGTGTCATGCTGACGGGAACTGTGGTGTGTGGGACGCCA
CCAGTCGCATCAGAGGGCGCCGAAGTCCTCCTGATCGGGGCTTCACCCAGAGCGGGTGTA
AGGCCTTTGCGGGTGCCTCTCTGTGCGGCCGCGAGCGTCTCAGGAGT-CGGGTTGTTTGG
GAATGCAGCCCAAAGCGGGTGGTAAACTCCATCTA
>7225_781
CGCACATGGCGGCCTC-GGG-TCCATCCCGAGGCCACGCCCG-TCTGAGGGTCGGCGAGT
CAGACAAGCTATCGCCTCCAATTCTTGGCCAGCAGGTCCCGTGCTTGAAAGCGATTTCCT
-CCCACC-AGTCTTTTCGCACCCTTTCCCGCTCTGGAAAGTGACGATTAGATGGGAGGAA
TCGCCGTATGGTCGGTACCGTGGAGGCGCTTTGGGTTTTCGCGGATCTTATGTCGATCCC
CGTGACTTCAAGTTTACGCCGCGCCGTCCGCAGTCTCGCTAGCTTCGGTGCAAGGAACAG
CTCTGACCCGAAAATATACCATGCTCTCTGGTTTATTTTTCGTGGTCTTCCGCGCACCTT
GATCAGCGAGGCAGCAATTTCATTTCTCTTGACCTACCGACGCCGCCGCCGACGTGCTGG
ACTCGGATTGATCGGATATCATCGAGCCGACGGCGTGCTGGACGGCAGAGGGACCGTGGG
AGTGAAAGTGAAAGTGGCGACGCCCACAGGTTATGGGGA-GGCAA--GCGCGTACCGTGT
TCGCTTTTCCCGTATCCGACCTCAGATCGGACGAGATTACCCGCTGAATTAAAGCATTTA
ACTAAGCGGAGGAAAAGAAACTAACAAGGATTCCCCCAGTAACGGCGAGTGAAGCGGGAA
TAGCCCAGCACCGAATCCCTCAGTGTCATGCTGACGGGAACTGTGGTGTGTGGGACGCCA
CCAGTCGCATCAGAGGGCGCCGAAGTCCTCCTGATCGGGGCTTCACCCAGAGCGGGTGTA
AGGCCTTTGCGGGTGCCTCTCTGTGCGGCCGCGAGCGTCTCAGGAGT-CGGGTTGTTTGG
GAATGCAGCCCAAAGCGGGTGGTAAACTCCATCTA
>7226_781
CGCACATGGCGGCCTCGGGG-TCCATCCCGAGGCCACGCCCG-TCTGAGGGTCGGCGAGT
CAGACAAGCTATCGCCTCCAATTCTTGGCCAGCAGGTCCCGTGCTTGAAAGCGATTTCCT
-CCCACC-AGTCTTTTCGCACCCTTTCCCGCTCTGGAAAGTGACGATTAGATGGGAGGAA
TCGCCGTATGGTCGGTACCGTGGAGGCGCTTTGGGTTTTCGCGGATCTTATGTCGATCCC
CGTGACTTCAAGTTTACGCCGCGCCGTCCGCAGTCTCGCTAGCTTCGGTGCAAGGAACAG
CTCTGACCCGAAAATATACCATGCTCTCTGGTTTATTTTTCGTGGTCTTCCGCGCACCTT
GATCAGCGAGGCAGCAATTTCATTTCTCTTGACCTACCGACGCCGCCGCCGACGTGCTGG
ACTCGGATTGATCGGATATCATCGAGCCGACGGCGTGCTGGACGGCAGAGGGACCGTGGG
AGTGAAAGTGAAAGTGGCGACGCCCACAGGTTATGGGGA-GGCAA--GCGCGTACCGTGT
TCGCTTTTCCCGTATCCGACCTCAGATCGGACGAGATTACCCGCTGAATTAAAGCATTTA
ACTAAGCGGAGGAAAAGAAACTAACAAGGATTCCCCCAGTAACGGCGAGTGAAGCGGGAA
TAGCCCAGCACCGAATCCCTCAGTGTCATGCTGACGGGAACTGTGGTGTGTGGGACGCCA
CCAGTCGCATCAGAGGGCGCCGAAGTCCTCCTGATCGGGGCTTCACCCAGAGCGGGTGTA
AGGCCTTTGCGGGTGCCTCTCTGTGCGGCCGCGAGCGTCTCAGGAGT-CGGGTTGTTTGG
GAATGCAGCCCAAAGCGGGTGGTAAACTCCATCTA
>7227_781
CGCACATGGCGGCCTCGGGG-TCCATCCCGAGGCCACGCCCG-TCTGAGGGTCGGCGAGT
CAGACAAGCTATCGCCTCCAATTCTTGGCCAGCAGGTCCCGTGCTTGAAAGCGATTTCCT
-CCCACC-AGTCTTTTCGCACCCTTTCCCGCTCTGGAAAGTGACGATTAGATGGGAGGAA
TCGCCGTATGGTCGGTACCGTGGAGGCGCTTTGGGTTTTCGCGGATCTTATGTCGATCCC
CGTGACTTCAAGTTTACGCCGCGCCGTCCGCAGTCTCGCTAGCTTCGGTGCAAGGAACAG
CTCTGACCCGAAAATATACCATGCTCTCTGGTTTATTTTTCGTGGTCTTCCGCGCACCTT
GATCAGCGAGGCAGCAATTTCATTTCTCTTGACCTACCGACGCCGCCGCCGACGTGCTGG
ACTCGGATTGATCGGATATCATCGAGCCGACGGCGTGCTGGACGGCAGAGGGACCGTGGG
AGTGAAAGTGAAAGTGGCGACGCCCACAGGTTATGGGGA-GGCAA--GCGCGTACCGTGT
TCGCTTTTCCCGTATCCGACCTCAGATCGGACGAGATTACCCGCTGAATTAAAGCATTTA
ACTAAGCGGAGGAAAAGAAACTAACAAGGATTCCCCCAGTAACGGCGAGTGAAGCGGGAA
TAGCCCAGCACCGAATCCCTCAGTGTCATGCTGACGGGAACTGTGGTGTGTGGGACGCCA
CCAGTCGCATCAGAGGGCGCCGAAGTCCTCCTGATCGGGGCTTCACCCAGAGCGGGTGTA
AGGCCTTTGCGGGTGCCTCTCTGTGCGGCCGCGAGCGTCTCAGGAGT-CGGGTTGTTTGG
GAATGCAGCCCAAAGCGGGTGGTAAACTCCATCTA
>7228_781
CGCACATGGCGGCCTC-GGG-TCCATCCCGAGGCCACGCCCG-TCTGAGGGTCGGCGAGT
CAGACAAGCTATCGCCTCCAATTCTTGGCCAGCAGGTCCCGTGCTTGAAAGCGATTTCCT
-CCCACC-AGTCTTTTCGCACCCTTTCCCGCTCTGGAAAGTGACGATTAGATGGGAGGAA
TCGCCGTATGGTCGGTACCGTGGAGGCGCTTTGGGTTTTCGCGGATCTTATGTCGATCCC
CGTGACTTCAAGTTTACGCCGCGCCGTCCGCAGTCTCGCTAGCTTCGGTGCAAGGAACAG
CTCTGACCCGAAAATATACCATGCTCTCTGGTTTATTTTTCGTGGTCTTCCGCGCACCTT
GATCAGCGAGGCAGCAATTTCATTTCTCTTGACCTACCGACGCCGCCGCCGACGTGCTGG
ACTCGGATTGATCGGATATCATCGAGCCGACGGCGTGCTGGACGGCAGAGGGACCGTGGG
------AGTGAAAGTGGCGACGCCCACAGGTTATGGGGA-GGCAA--GCGCGTACCGTGT
TCGCTTTTCCCGTATCCGACCTCAGATCGGACGAGATTACCCGCTGAATTAAAGCATTTA
ACTAAGCGGAGGAAAAGAAACTAACAAGGATTCCCCCAGTAACGGCGAGTGAAGCGGGAA
TAGCCCAGCACCGAATCCCTCAGTGTCATGCTGACGGGAACTGTGGTGTGTGGGACGCCA
CCAGTCGCATCAGAGGGCGCCGAAGTCCTCCTGATCGGGGCTTCACCCAGAGCGGGTGTA
AGGCCTTTGCGGGTGCCTCTCTGTGCGGCCGCGAGCGTCTCAGGAGT-CGGGTTGTTTGG
GAATGCAGCCCAAAGCGGGTGGTAAACTCCATCTA
>7229_781
CGCACATGGCGGCCTC-GGGTTCCATCCCGAGGCCACGCCCG-TCTGAGGGTCGGCGAGT
CAGACAAGCTATCGCCTCCAATTCTTGGCCAGCAGGTCCCGTGCTTGAAAGCGATTTCCT
-CCCACC-AGTCTTTTCGCACCCTTTCCCGCTCTGGAAAGTGACGATTAGATGGGAGGAA
TCGCCGTATGGTCGGTACCGTGGAGGCGCTTTGGGTTTTCGCGGATCTCGTGTCGATCCC
CGTGACTTCAAGTTTACGCCGCGCCGTCCGCAGTCTCGCTAGCTTCGGTGCAAGGAACAG
CTCTGACCCGAAAATATACCATGCTCTCTGGTTTATTTTTCGTGGTCTTCCGCGCACCTT
GATCAGCGAGGCAGCAATTTCATTTCTCTTGACCTACCGACGCCGCCGCCGACGTGCTGG
ACTCGGATTGATCGGATATCATCGAGCCGACGGCGTGCTGGACGGCAGAGGGACCGTGGG
AG-AAAAGTGAAAGTGGCGACGCCCACAGGTTATGGGGA-GGCAA--GCGCGTACCGTGT
TCGCTTTTCCCGTATCCGACCTCAGATCGGACGAGATTACCCGCTGAATTAAAGCATTTA
ACTAAGCGGAGGAAAAGAAACTAACAAGGATTCCCCCAGTAACGGCGAGTGAAGCGGGAA
TAGCCCAGCACCGAATCCCTCAGTGTCATGCTGACGGGAACTGTGGTGTGTGGGACGCCA
CCAGTCGCATCAGAGGGCGCCGAAGTCCTCCTGATCGGGGCTTCACCCAGAGCGGGTGTA
AGGCCTTTGCGGGTGCCTCTCTGTGCGGCCGCGAGCGTCTCAGGAGT-CGGGTTGTTTGG
GAATGCAGCCCAAAGCGGGTGGTAAACTCCATCTA
>7230-1.K2_781
-----------------------------GAGGCCACGCCCGTTCTGAGGGTCGGCGAGT
CAGACAAGCTATCGCCTCCAATTCTTGGCCAGCAGGTCCCGTGCTTGAAAGCGATTTCCT
-CCCACC-AGTCTTTTCGCACCCTTTCCCGCTCTGGAAAGTGACGATTAGATGGGAGGAA
TCGCCGTATGGTCGGTACCGTGGAGGCGCTTTGGGTTTTCGCGGATCTTATGTCGATCCC
CGTGACTTCAAGTTTACGCCGCGCCGTCCGCAGTCTCGCTAGCTTCGGTGCAAGGAACAG
CTCTGACCCGAAAATATACCATGCTCTCTGGTTTATTTTTCGTGGTCTTCCGCGCACCTT
GATCAGCGAGGCAGCAATTTCATTTCTCTTGACCTACCGACGCCGC------CGTGCTGG
ACTCGGATTGATCGGATATCATCGAGCCGACGGCGTGCTGGACGGCAGAGGGACCGTGGG
AGTGAAAGTGAAAGTGGCGACGCCCACAGGTTATGGGGA-GGCAA--GCGCGTACCGTGT
TCGCTTTTCCCGTATCCGACCTCAGATCGGACGAGATTACCCGCTGAATTAAAGCATTTA
ACTAAGCGGAGGAAAAGAAACTAACAAGGATTCCCCCAGTAACGGCGAGTGAAGCGGGAA
TAGCCCAGCACCGAATCCCTCAGTGTCATGCTGACGGGAACTGTGGTGTGTGGGACGCCA
CCAGTCGCATCAGAGGGCGCCGAAGTCCTCCTGATCGGGGCTTCACCCAGAGCGGGTGTA
AGGCCTTTGCGGGTGCCTCTCTGTGCGGCCGCGAGCGTCTCAGGAGT-CGGGTTGTTTGG
GAATGCAGCCCAAAGCGGGTGGTAAACTCCATCTA
>7230-2.K4_781
CGCACATGGCGGCCTC-GGG-TCCATCCCGAGGCCACGCCCG-TCTGAGGGTCGGCGAGT
CAGACAAGCTATCGCCTCCAATTCTTGGCCAGCAGGTCCCGTGCTTGAAAGCGATTTCCT
-CCCACC-AGTCTTTTCGCACCCTTTCCCGCTCTGGAAAGTGACGATTAGATGGGAGGAA
TCGCCGTATGGTCGGTACCGTGGAGGCGCTTTGGGTTTTCGCGGATCTTATGTCGATCCC
CGTGACTTCAAGTTTACGCCGCGCCGTCCGCAGTCTCGCTAGCTTCGGTGCAAGGAACAG
CTCTGACCCGAAAATATACCATGCTCTCTGGTTTATTTTTCGTGGTCTTCCGCGCACCTT
GATCAGCGAGGCAGCAATTTCATTTCTCTTGACCTACCGACGCCGCCGCCGACGTGCTGG
ACTCGGATTGATCGGATATCATCGAGCCGACGGCGTGCTGGACGGCAGAGGGACCGTGGG
------AGTGAAAGTGGCGACGCCCACAGGTTATGGGGA-GGCAA--GCGCGTACCGTGT
TCGCTTTTCCCGTATCCGACCTCAGATCGGACGAGATTACCCGCTGAATTAAAGCATTTA
ACTAAGCGGAGGAAAAGAAACTAACAAGGATTCCCCCAGTAACGGCGAGTGAAGCGGGAA
TAGCCCAGCACCGAATCCCTCAGTGTCATGCTGACGGGAACTGTGGTGTGTGGGACGCCA
CCAGTCGCATCAGAGGGCGCCGAAGTCCTCCTGATCGGGGCTTCACCCAGAGCGGGTGTA
AGGCCTTTGCGGGTGCCTCTCTGTGCGGCCGCGAGCGTCTCAGGAGTCCGGGTTGTTTGG
GAATGCAGCCCAAAGCGGGTGGTAAACTCCATCTA
>7230-3.K6_781
CGCACATGGCGGCCTC-GGG-TCCATCCCGAGGCCACGCCCGTTCTGA-GGTCGGCGAGT
CAGACAAGCTATCGCCTCCAATTCTTGGCCAGCAGGTCCCGTGCTTGAAAGCGATTTCCT
-CCCAAC-AGTCTTTTCGCACCCTTTCCCGCTCTGGAAAGTGACGATTAGATGGGAGGAA
TCGCCGTATGGTCGGTACCGTGGAGGCGCTTTGGGTTTTCGCGGATCTTATGTCGATCCC
CGTGACTTCAAGTTTACGCCGCGCCGTCCGCAGTCTCGCTAGCTTCGGTGCAAGGAACAG
CTCTGACCCGAAAATATACCATGCTCTCTGGTTTATTTTTCGTGGTCTTCCGCGCACCTT
GATCAGCGAGGCAGCAATTTCATTTCTCTTGACCTACCGACGCCGCCGCCGACGTGCTGG
ACTCGGATTGATCGGATATCATCGAGCCGACGGCGTGCTGGACGGCAGAGGGACCGTGGG
AGTGAAAGTGAAAGTGGCGACGCCCACAGGTTATGGGGA-GGCAA--GCGCGTACCGTGT
TCGCTTTTCCCGTATCCGACCTCAGATCGGACGAGATTACCCGCTGAATTAAAGCATTTA
ACTAAGCGGAGGAAAAGAAACTAACAAGGATTCCCCCAGTAACGGCGAGTGAAGCGGGAA
TAGCCCAGCACCGAATCCCTCAGTGTCATGCTGACGGGAACTGTGGTGTGTGGGACGCCA
CCAGTCGCATCAGAGGGCGCCGAAGTCCTCCTGATCGGGGCTTCACCCAGAGCGGGTGTA
AGGCCTTTGCGGGTGCCTCTCTGTGCGGCCGCGAGCGTCTCAGGAGT-CGGGTTGTTTGG
GAATGCAGCCCAAAGCGGGTGGTAAACTCCATCTA
>7231_781
CGCACATGGCGGCCTCGGGG-TCCATCCCGAGGCCACGCCCG-TCTGAGGGTCGGCGAGT
CAGACAAGCTATCGCCTCCAATTCTTGGCCAGCAGGTCCCGTGCTTGAAAGCGATTTCCT
-CCCACC-AGTCTTTTCGCACCCTTTCCCGCTCTGGAAAGTGACGATTAGATGGGAGGAA
TCGCCGTATGGTCGGTACCGTGGAGGCGCTTTGGGTTTTCGCGGATCTTATGTCGATCCC
CGTGACTTCAAGTTTACGCCGCGCCGTCCGCAGTCTCGCTAGCTTCGGTGCAAGGAACAG
CTCTGACCCGAAAATATACCATGCTCTCTGGTTTATTTTTCGTGGTCTTCCGCGCACCTT
GATCAGCGAGGCAGCAATTTCATTTCTCTTGACCTACCGACGCCGCCGCCGACGTGCTGG
ACTCGGATTGATCGGATATCATCGAGCCGACGGCGTGCTGGACGGCAGAGGGACCGTGGG
AGTGAAAGTGAAAGTGGCGACGCCCACAGGTTATGGGGA-GGCAA--GCGCGTACCGTGT
TCGCTTTTCCCGTATCCGACCTCAGATCGGACGAGATTACCCGCTGAATTAAAGCATTTA
ACTAAGCGGAGGAAAAGAAACTAACAAGGATTCCCCCAGTAACGGCGAGTGAAGCGGGAA
TAGCCCAGCACCGAATCCCTCAGTGTCATGCTGACGGGAACTGTGGTGTGTGGGACGCCA
CCAGTCGCATCAGAGGGCGCCGAAGTCCTCCTGATCGGGGCTTCACCCAGAGCGGGTGTA
AGGCCTTTGCGGGTGCCTCTCTGTGCGGCCGCGAGCGTCTCAGGAGT-CGGGTTGTTTGG
GAATGCAGCCCAAAGCGGGTGGTAAACTCCATCTA
>7232-1.K2_781
CGCACATGGCGGCCTC-GGG-TCCATCCCGAGGCCACGCCCG-TCTGAGGGTCGGCGAGT
CAGACAAGCTATCGCCTCCAATTCTTGGCCAGCAGGTCCCGTGCTTGAAAGCGATTTCCT
-CCCACC-AGTCTTTTCGCACCCTTTCCCGCTCTGGAAAGTGACGATTAGATGGGAGGAA
TCGCCGTATGGTCGGTACCGTGGAGGCGCTTTGGGTTTTCGCGGATCTTATGTCGATCCC
CGTGACTTCAAGTTTACGCCGCGCCGTCCGCAGTCTCGCTAGCTTCGGTGCAAGGAACAG
CTCTGACCCGAAAATATACCATGCTCTCTGGTTTATTTTTCGTGGTCTTCCGCGCACCTT
GATCAGCGAGGCAGCAATTTCATTTCTCTTGACCTACCGACGCCGCCGCCGACGTGCTGG
ACTCGGATTGATCGGATATCATCGAGCCGACGGCGTGCTGGACGGCAGAGGGACCGTGGG
------AGTGAAAGTGGCGACGCCCACAGGTTATGGGGA-GGCAA--GCGCGTACCGTGT
TCGCTTTTCCCGTATCCGACCTCAGATCGGACGAGATTACCCGCTGAATTAAAGCATTTA
ACTAAGCGGAGGAAAAGAAACTAACAAGGATTCCCCCAGTAACGGCGAGTGAAGCGGGAA
TAGCCCAGCACCGAATCCCTCAGTGTCATGCTGACGGGAACTGTGGTGTGTGGGACGCCA
CCAGTCGCATCAGAGGGCGCCGAAGTCCTCCTGATCGGGGCTTCACCCAGAGCGGGTGTA
AGGCCTTTGCGGGTGCCTCTCTGTGCGGCCGCGAGCGTCTCAGGAGTCCGGGTTGTTTGG
GAATGCAGCCCAAAGCGGGTGGTAAACTCCATCTA
>7232-2.K3_781
-----------------GAG------------------------------GTCGGCGAGT
CAGACAAGCTATCGCCTCCAATTCTTGGCCAGCAGGTCCCGTGCTTGAAAGCGATTTCCT
CCCCACC-AGTCTTTTCGCACCCTTTCCCGCTCTGGAAAGTGACGATTAGATGGGAGGAA
TCGCCGTATGGTCGGTACCGTGGAGGCGCTTTGGGTTTTCGCGGATCTTATGTCGATCCC
CGTGACTTCAAGTTTACGCCGCGCCGTCCGCAGTCTCGCTAGCTTCGGTGCAAGGAACAG
CTCTGACCCGAAAATATACCATGCTCTCTGGTTTATTTTTCGTGGTCTTCCGCGCACCTT
GATCAGCGAGGCAGCAATTTCATTTCTCTTGACCTACCGACGCCGCCGCCGACGTGCTGG
ACTCGGATTGATCGGATATCATCGAGCCGACGGCGTGCTGGACGGCAGAGGGACCGTGGG
AGTGAAAGTGAAAGTGGCGACGCCCACAGGTTATGGGGA-GGCAA--GCGCGTACCGTGT
TCGCTTTTCCCGTATCCGACCTCAGATCGGACGAGATTACCCGCTGAATTAAAGCATTTA
ACTAAGCGGAGGAAAAGAAACTAACAAGGATTCCCCCAGTAACGGCGAGTGAAGCGGGAA
TAGCCCAGCACCGAATCCCTCAGTGTCATGCTGACGGGAACTGTGGTGTGTGGGACGCCA
CCAGTCGCATCAGAGGGCGCCGAAGTCCTCCTGATCGGGGCTTCACCCAGAGCGGGTGTA
AGGCCTTTGCGGGTGCCTCTCTGTGCGGCCGCGAGCGTCTCAGGAGT-CGGGTTGTTTGG
GAATGCAGCCCAAAGCGGGTGGTAAACTCCATCTA
>7232-3.K4_781
CGCACATGGCGGCCTC-GGG-TCCATCCCGAGGCCACGCCCG-TCTGAGGGTCGGCGAGT
CAGACAAGCTATCGCCTCCAATTCTTGGCCAGCAGGTCCCGTGCTTGAAAGCGATTTCCT
-CCCACC-AGTCTTTTCGCACCCTTTCCCGCTCTGGAAAGTGACGATTAGATGGGAGGAA
TCGCCGTATGGTCGGTACCGTGGAGGCGCTTTGGGTTTTCGCGGATCTTATGTCGATCCC
CGTGACTTCAAGTTTACGCCGCGCCGTCCGCAGTCTCGCTAGCTTCGGTGCAAGGAACAG
CTCTGACCCGAAAATATACCATGCTCTCTGGTTTATTTTTCGTGGTCTTCCGCGCACCTT
GATCAGCGAGGCAGCAATTTCATTTCTCTTGACCTACCGACGCCGCCGCCGACGTGCTGG
ACTCGGATTGATCGGATATCATCGAGCCGACGGCGTGCTGGACGGCAGAGGGACCGTGGG
AGTGAAAGTGAAAGTGGCGACGCCCACAGGTTATGGGGA-GGCAA--GCGCGTACCGTGT
TCGCTTTTCCCGTATCCGACCTCAGATCGGACGAGATTACCCGCTGAATTAAAGCATTTA
ACTAAGCGGAGGAAAAGAAACTAACAAGGATTCCCCCAGTAACGGCGAGTGAAGCGGGAA
TAGCCCAGCACCGAATCCCTCAGTGTCATGCTGACGGGAACTGTGGTGTGTGGGACGCCA
CCAGTCGCATCAGAGGGCGCCGAAGTCCTCCTGATCGGGGCTTCACCCAGAGCGGGTGTA
AGGCCTTTGCGGGTGCCTCTCTGTGCGGCCGCGAGCGTCTCAGGAGT-CGGGTTGTTTGG
GAATGCAGCCCAAAGCGGGTGGTAAACTCCATCTA
>7233-1.K3_782
--------------------------------------CCCG-TCTGAGGGTCGGCGAGT
CAGACAAGCTATCGCCTCCAATTCTTGGCCAGCAGGTCCCGTGCTTGAAAGCGATTTCCT
-CCCACC-AGTCTTTTCGCACCCTTTCCCGCTCTGGAAAGTGACGATTAGATGGGAGGAA
TCGCCGTATGGTCGGTACCGTGGAGGCGCTTTGGGTTTTCGCGGATCTTATGTCGATCCC
CGTGACTTCAAGTTTACGCCGCGCCGTCCGCAGTCTCGCTAGCTTCGGTGCAAGGAACAG
CTCTGACCCGAAAATATACCATGCTCTCTGGTTTATTTTTCGTGGTCTTCCGCGCACCTT
GATCAGCGAGGCAGCAATTTCATTTCTCTTGACCTA--GACGCCGCCGCCGACGTGCTGG
ACTCGGATTGATCGGATATCATCGAGCCGACGGCGTGCTGGACGGCAGAGGGACCGTGGG
AGTGAAAGTGAAAGTGGCGACGCCCACAGGTTATGGGGA-GGCAA--GCGCGTACCGTGT
TCGCTTTTCCCGTATCCGACCTCAGATCGGACGAGATTACCCGCTGAATTAAAGCATTTA
ACTAAGCGGAGGAAAAGAAACTAACAAGGATTCCCCCAGTAACGGCGAGTGAAGCGGGAA
TAGCCCAGCACCGAATCCCTCAGTGTCATGCTGACGGGAACTGTGGTGTGTGGGACGCCA
CCAGTCGCATCAGAGGGCGCCGAAGTCCTCCTGATCGGGGCTTCACCCAGAGCGGGTGTA
AGGCCTTTGCGGGTGCCTCTCTGTGCGGCCGCGAGCGTCTCAGGAGT-CGGGTTGTTTGG
GAATGCAGCCCAAAGCGGGTGGTAAACTCCATCTA
>7233-2.K7_782
CGCACATGGCGGCCTC-GGG-TCCATCCCGAGGCCACGCCCG-TCTGAGGGTCGGCGAGT
CAGACAAGCTATCGCCTCCAATTCTTGGCCAGCAGGTCCCGTGCTTGAAAGCGATTTCCT
-CCCACC-AGTCTTTTCGCACCCTTTCCCGCTCTGGAAAGTGACGATTAGATGGGAGGAA
TCGCCGTATGGTCGGTACCGTGGAGGCGCTTTGGGTTTTCGCGGATCTTATGTCGATCCC
CGTGACTTCAAGTTTACGCCGCGCCGTCCGCAGTCTCGCTAGCTTCGGTGCAAGGAACAG
CTCTGACCCGAAAATATACCATGCTCTCTGGTTTATTTTTCGTGGTCTTCCGCGCACCTT
GATCAGCGAGGCAGCAATTTCATTTCTCTTGACCTACCGACGCCGCCGCCGACGTGCTGG
ACTCGGATTGATCGGATATCATCGAGCCGACGGCGTGCTGGACGGCAGAGGGACCGTGGG
AGTGAAAGTGAAAGTGGCGACGCCCACAGGTTATGGGGAGGGCAA--GCGCGTACCGTGT
TCGCTTTTCCCGTATCCGACCTCAGATCGGACGAGATTACCCGCTGAATTAAAGCATTTA
ACTAAGCGGAGGAAAAGAAACTAACAAGGATTCCCCCAGTAACGGCGAGTGAAGCGGGAA
TAGCCCAGCACCGAATCCCTCAGTGTCATGCTGACGGGAACTGTGGTGTGTGGGACGCCA
CCAGTCGCATCAGAGGGCGCCGAAGTCCTCCTGATCGGGGCTTCACCCAGAGCGGGTGTA
AGGCCTTTGCGGGTGCCTCTCTGTGCGGCCGCGAGCGTCTCAGGAGT-CGGGTTGTTTGG
GAATGCAGCCCAAAGCGGGTGGTAAACTCCATCTA
>7234-4.K7_782
CGCACATGGCGGCCTC-GGG-TCCATCCCGAGGCCACGCCCG-TCTGAGGGTCGGCGAGT
CAGACAAGCTATCGCCTCCAATTCTTGGCCAGCAGGTCCCGTGCTTGAAAGCGATTTCCT
-CCCACC-AGTCTTTTCGCACCCTTTCCCGCTCTGGAAAGTGACGATTAGATGGGAGGAA
TCGCCGTATGGTCGGTACCGTGGAGGCGCTTTGGGTTTTCGCGGATCTTATGTCGATCCC
CGTGACTTCAAGTTTACGCCGCGCCGTCCGCAGTCTCGCTAGCTTCGGTGCAAGGAACAG
CTCTGACCCGAAAATATACCATGCTCTCTGGTTTATTTTTCGTGGTCTTCCGCGCACCTT
GATCAGCGAGGCAGCAATTTCATTTCTCTTGACCTACCGACGCCGCCGCCGACGTGCTGG
ACTCGGATTGATCGGATATCATCGAGCCGACGGCGTGCTGGACGGCAGAGGGACCGTGGG
AGTGAAAGTGAAAGTGGCGACGCCCACAGGTTATGGGGA-GGCAA--GCGCGTACCGTGT
TCGCTTTTCCCGTATCCGACCTCAGATCGGACGAGATTACCCGCTGAATTAAAGCATTTA
ACTAAGCGGAGGAAAAGAAACTAACAAGGATTCCCCCAGTAACGGCGAGTGAAGCGGGAA
TAGCCCAGCACCGAATCCCTCAGTGTCATGCTGACGGGAACTGTGGTGTGTGGGACGCCA
CCAGTCGCATCAGAGGGCGCCGAAGTCCTCCTGATCGGGGCTTCACCCAGAGCGGGTGTA
AGGCCTTTGCGGGTGCCTCTCTGTGCGGCCGCGAGCGTCTCAGGAGT-CGGGTTGTTTGG
GAATGCAGCCCAAAGCGGGTGGTAAACTCCATCTA
>7234-1.K3_782
CGCACATGGCGGCCTC-GGG-TCCATCCCGAGGCCACGCCCG-TCTGAGGGTCGGCGAGT
CAGACAAGCTATCGCCTCCAATTCTTGGCCAGCAGGTCCCGTGCTTGAAAGCGATTTCCT
-CCCACC-AGTCTTTTCGCACCCTTTCCCGCTCTGGAAAGTGACGATTAGATGGGAGGAA
TCGCCGTATGGTCGGTACCGTGGAGGCGCTTTGGGTTTTCGCGGATCTTATGTCGATCCC
CGTGACTTCAAGTTTACGCCGCGCCGTCCGCAGTCTCGCTAGCTTCGGTGCAAGGAACAG
CTCTGACCCGAAAATATACCATGCTCTCTGGTTTATTTTTCGTGGTCTTCCGCGCACCTT
GATCAGCGAGGCAGCAATTTCATTTCTCTTGACCTACCGACGCCGCCGCCGACGTGCTGG
ACTCGGATTGATCGGATATCATCGAGCCGACGGCGTGCTGGACGGCAGAGTG-----GGA
AAAAAAAGCGAAAGTGGCGACGCCCACAGGTTATGGGGA-GGCGAGCGCGCGTACCGTGT
TCGCTTTTTCCGTATCCGACCTCAGATCGGACGAGATTACCCGCTGAATTAAAGCATTTA
ACTAAGCGGAGGAAAAGAAACTAACAAGGATTCCCCCAGTAACGGCGAGTGAAGCGGGAA
TAGCCCAGCACCGAATCCCTCAGTGTCATGCTGACGGGAACTGTGGTGTGTGGGACGCCA
CCAGTCGCATCAGAGGGCGCCGAAGTCCTCCTGATCGGGGCTTCACCCAGAGCGGGTGTA
AGGCCTTTGCGGGTGCCTCTCTGTGCGGCCGCGAGCGTCTCAGGAGT-CGGGTTGTTTGG
GAATGCAGCCCAAAGCGGGTGGTAAACTCCATCTA
>7234-2.K5_782
CGCACATGGCGGCCTC-GGG-TCCATCCCGAGGCCACGCCCG-TCTGAGGGTCGGCGAGT
CAGACAAGCTATCGCCTCCAGTTCTTGGCCAGCAGGTCCCGTGCTTGAAAGCGATTTCCT
-CCCACCAAGTCTTTTCGCACCCTTTCCCGCTCTGGAAAGTGACGATTAGATGGGAGGAA
TCGCCGTATGGTCGGTACCGTGGAGGCGCTTTGGGTTTTCGCGGATCTCATGTCGATCCC
CGTGACTTCAAGTTTACGCCGCGCCGTCCGCAGTCTCGCTAGCTTCGGTGCAAGGAACAG
CTCTGACCCGAAAATATACAATGCTCTCTGGTCTATTTTTCGTGGTCTTCCGCGCACCTT
GACCAGCGAGGCGGCAATTTCATTTCTCTTGACCTACCGACGCCGCCGCCGACGTGCTGG
ACTCGGATTGATCGGATATCATCGAGCCGACGGCGTGCTGGACGGCAGAGTG-----GGA
AAAAAAAGCGAAAGTGGCGACGCCCACAGGTTATGGGGA-GGCGAGCGCGCGTACCGTGT
TCGCTTTTTCCGTATCCGACCTCAGATCGGACGAGATTACCCGCTGAATTAAAGCATTTA
ACTAAGCGGAGGAAAAGAAACTAACAAGGATTCCCCCAGTAACGGCGAGTGAAGCGGGAA
TAGCCCAGCACCGAATCCCTCAGTGTCATGCTGACGGGAACTGTGGTGTGTGGGACGCCA
CCAGTCGCATCAGAGGGCGCCGAAGTCCTCCTGATCGGGGCTTCACCCAGAGCGGGTGTA
AGGCCTTTGCGGGTGCCTCTCTGTGCGGCCGCGAGCGTCTCAGGAGT-CGGGTTGTTTGG
GAATGCAGCTCAAAGCGGGTGGTAAACTCCATCTA
>7234-5.K8_782
CGCACATGGCGGCCTC-GGG-TCCATCCCGAGGCCACGCCCG-TCTGAGGGTCGGCGAGT
CAGACAAGCTATCGCCTCCAGTTCTTGGCCAGCAGGTCCCGTGCTTGAAAGCGATTTCCT
-CCCACCAAGTCTTTTCGCACCCTTTCCCGCTCTGGAAAGTGACGATTAGATGGGAGGAA
TCGCCGTATGGTCGGTACCGTGGAGGCGCTTTGGGTTTTCGCGGATCTCATGTCGATCCC
CGTGACTTCAAGTTTACGCCGCGCCGTCCGCAGTCTCGCTAGCTTCGGTGCAAGGAACAG
CTCTGACCCGAAAATATACAATGCTCTCTGGTTTATTTTTCGTGGTCTTCCGCGCACCTT
GACCAGCGAGGCGGCAATTTCATTTCTCTTGACCTACCGACGCCGCCGCCGACGTGCTGG
ACTCGGATTGATCGGATATCATCGAGCCGACGGCGTGCTGGACGGCAGAGTG-----GGA
AAAAAAAGTGAAAGTGGCGACGCCCACAGGTTATGGGGA-GGCGAGCGCGCGTACCGTGT
TCGCTTTTTCCGTATCCGACCTCAGATCGGACGAGATTACCCGCTGAATTAAAGCATTTA
ACTAAGCGGAGGAAAAGAAACTAACAAGGATTCCCCCAGTAACGGCGAGTGAAGCGGGAA
TAGCCCAGCACCGAATCCCTCAGTGTCATGCTGACGGGAACTGTGGTGTGTGGGACGCCA
CCAGTCGCATCAGAGGGCGCCGAAGTCCTCCTGATCGGGGCTTCACCCAGAGCGGGTGTA
AGGCCTTTGCGGGTGCCTCTCTGTGCGGCCGCGAGCGTCTCAGGAGT-CGGGTTGTTTGG
GAATGCAGCCCAAAGCGGGTGGTAAACTCCATCTA
>7234-3.K7_782
CGCACATGGCGGCCTC-GGG-TCCATCCCGAGGCCACGCCCG-TCTGAGGGTCGGCGAGT
CAGACAAGCTATCGCCTCCAGTTCTTGGCCAGCAGGTCCCGTGCTTGAAAGCGATTTCCT
-CCCACCAAGTCTTTTCGCACCCTTTCCCGCTCTGGAAAGTGACGATTAGATGGGAGGAA
TCGCCGTATGGTCGGTACCGTGGAGGCGCTTTGGGTTTTCGCGGATCTCATGTCGATCCC
CGTGACTTCAAGTTTACGCCGCGCCGTCCGCAGTCTCGCTAGCTTCGGTGCAAGGAACAG
CTCTGACCCGAAAATATACAATGCTCTCTGGTTTATTTTTCGTGGTCTTCCGCGCACCTT
GACCAGCGAGGCGGCAATTTCATTTCTCTTGACCTACCGACGCCGCCGCCGACGTGCTGG
ACTCGGATCGATCGGATATCATCGAGCCGACGGCGTGCTGGACGGCAGAGGGACCGTGGG
AGTGAAAGTGAAAGTGGCGACGCCCACAGGTTATGGGGAGGGCAA--GCGCGTACCGTGT
TCGCTTTTCCCGTATCCGACCTCAGATCGGACGAGATTACCCGCTGAATTAAAGCATTTA
ACTAAGCGGAGGAAAAGAAACTAACAAGGATTCCCCCAGTAACGGCGAGTGAAGCGGGAA
TAGCCCAGCACCGAATCCCTCAGTGTCATGCTGACGGGAACTGTGGTGTGTGGGACGCCA
CCAGTCGCATCAGAGGGCGCCGAAGTCCTCCTGATCGGGGCTTCACCCAGAGCGGGTGTA
AGGCCTTTGCGGGTGCCTCTCTGTGCGGCCGCGAGCGTCTCAGGAGT-CGGGTTGTTTGG
GAATGCAGCCCAAAGCGGGTGGTAAACTCCATCTA
>7235-1.K1_782
CGCACATGGCGGCCTC-GGG-TCCATCCCGAGGCCACGCCCG-TCTGAGGGTCGGCGAGT
CAGACAAGCTATCGCCTCCAATTCTTGGCCAGCAGGTCCCGTGCTTGAAAGCGATTTCCT
-CCCACC-AGTCTTTTCGCACCCTTTCCCGCTCTGGAAAGTGACGATTAGATGGGAGGAA
TCGCCGTATGGTCGGTACCGTGGAGGCGCTTTGGGTTTTCGCGGATCTTATGTCGATCCC
CGTGACTTCAAGTTTACGCCGCGCCGTCCGCAGTCTCGCTAGCTTCGGTGCAAGGAACAG
CTCTGACCCGAAAATATACCATGCTCTCTGGTTTATTTTTCGTGGTCTTCCGCGCACCTT
GATCAGCGAGGCAGCAATTTCATTTCTCTTGACCTACCGACGCCGCCGCCGACGTGCTGG
ACTCGGATTGATCGGATATCATCGAGCCGACGGCGTGCTGGACGGCAGAGGGACCGTGGG
AGTGAAAGTGAAAGTGGCGACGCCCACAGGTTATGGGGAGGGCAA--GCGCGTACCGTGT
TCGCTTTTCCCGTATCCGACCTCAGATCGGACGAGATTACCCGCTGAATTAAAGCATTTA
ACTAAGCGGAGGAAAAGAAACTAACAAGGATTCCCCCAGTAACGGCGAGTGAAGCGGGAA
TAGCCCAGCACCGAATCCCTCAGTGTCATGCTGACGGGAACTGTGGTGTGTGGGACGCCA
CCAGTCGCATCAGAGGGCGCCGAAGTCCTCCTGATCGGGGCTTCACCCAGAGCGGGTGTA
AGGCCTTTGCGGGTGCCTCTCTGTGCGGCCGCGAGCGTCTCAGGAGT-CGGGTTGTTTGG
GAATGCAGCCCAAAGCGGGTGGTAAACTCCATCTA
>7235-2.K2_782
CGCACATGGCGGCCTC-GGG-TCCATCCCGAGGCCACGCCCG-TCTGAGGGTCGGCGAGT
CAGACAAGCTATCGCCTCCAATTCTTGGCCAGCAGGTCCCGTGCTTGAAAGCGATTTCCT
-CCCACC-AGTCTTTTCGCACCCTTTCCCGCTCTGGAAAGTGACGATTAGATGGGAGGAA
TCGCCGTATGGTCGGTACCGTGGAGGCGCTTTGGGTTTTCGCGGATCTTATGTCGATCCC
CGTGACTTCAAGTTTACGCCGCGCCGTCCGCAGTCTCGCTAGCTTCGGTGCAAGGAACAG
CTCTGACCCGAAAATATACCATGCTCTCTGGTTTATTTTTCGTGGTCTTCCGCGCACCTT
GATCAGCGAGGCAGCAATTTCATTTCTCTTGACCTACCGACGCCGCCGCCGACGTGCTGG
ACTCGGATTGATCGGATATCATCGAGCCGACGGCGTGCTGGACGGCAGAGGGACCGTGGG
AA-GAAAGTGAAAGTGGCGACGCCCACAGGTTATGGGGA-GGCAA--GCGCGTACCGTGT
TCGCTTTTCCCGTATCCGACCTCAGATCGGACGAGATTACCCGCTGAATTAAAGCATTTA
ACTAAGCGGAGGAAAAGAAACTAACAAGGATTCCCCCAGTAACGGCGAGTGAAGCGGGAA
TAGCCCAGCACCGAATCCCTCAGTGTCATGCTGACGGGAACTGTGGTGTGTGGGACGCCA
CCAGTCGCATCAGAGGGCGCCGAAGTCCTCCTGATCGGGGCTTCACCCAGAGCGGGTGTA
AGGCCTTTGCGGGTGCCTCTCTGTGCGGCCGCGAGCGTCTCAGGAGT-CGGGTTGTTTGG
GAATGCAGCCCAAAGCGGGTGGTAAACTCCATCTA
>7237_782
CGCACATGGCGGCCTC-GGG-TCCATCCCGAGGCCACGCCCG-TCTGAGGGTCGGCGAGT
CAGACAAGCTATCGCCTCCAATTCTTGGCCAGCAGGTCCCGTGCTTGAAAGCGATTTCCT
-CCCACC-AGTCTTTTCGCACCCTTTCCCGCTCTGGAAAGTGACGATTAGATGGGAGGAA
TCGCCGTATGGTCGGTACCGTGGAGGCGCTTTGGGTTTTCGCGGATCTTATGTCGATCCC
CGTGACTTCAAGTTTACGCCGCGCCGTCCGCAGTCTCGCTAGCTTCGGTGCAAGGAACAG
CTCTGACCCGAAAATATACCATGCTCTCTGGTTTATTTTTCGTGGTCTTCCGCGCACCTT
GATCAGCGAGGCAGCAATTTCATTTCTCTTGACCTACCGACGCCGCCGCCGACGTGCTGG
ACTCGGATTGATCGGATATCATCGAGCCGACGGCGTGCTGGACGGCAGAGGGACCGTGGG
AGTGAAAGTGAAAGTGGCGACGCCCACAGGTTATGGGGA-GGCAA--GCGCGTACCGTGT
TCGCTTTTCCCGTATCCGACCTCAGATCGGACGAGATTACCCGCTGAATTAAAGCATTTA
ACTAAGCGGAGGAAAAGAAACTAACAAGGATTCCCCCAGTAACGGCGAGTGAAGCGGGAA
TAGCCCAGCACCGAATCCCTCAGTGTCATGCTGACGGGAACTGTGGTGTGTGGGACGCCA
CCAGTCGCATCAGAGGGCGCCGAAGTCCTCCTGATCGGGGCTTCACCCAGAGCGGGTGTA
AGGCCTTTGCGGGTGCCTCTCTGTGCGGCCGCGAGCGTCTCAGGAGT-CGGGTTGTTTGG
GAATGCAGCCCAAAGCGGGTGGTAAACTCCATCTA
>7238_782
CGCACATGGCGGCCTC-GGG-TCCATCCCGAGGCCACGCCCG-TCTGAGGGTCGGCGAGT
CAGACAAGCTATCGCCTCCAATTCTTGGCCAGCAGGTCCCGTGCTTGAAAGCGATTTCCT
-CCCACC-AGTCTTTTCGCACCCTTTCCCGCTCTGGAAAGTGACGATTAGATGGGAGGAA
TCGCCGTATGGTCGGTACCGTGGAGGCGCTTTGGGTTTTCGCGGATCTTATGTCGATCCC
CGTGACTTCAAGTTTACGCCGCGCCGTCCGCAGTCTCGCTAGCTTCGGTGCAAGGAACAG
CTCTGACCCGAAAATATACCATGCTCTCTGGTTTATTTTTCGTGGTCTTCCGCGCACCTT
GATCAGCGAGGCAGCAATTTCATTTCTCTTGACCTACCGACGCCGCCGCCGACGTGCTGG
ACTCGGATTGATCGGATATCATCGAGCCGACGGCGTGCTGGACGGCAGAGGGACCGTGGG
AGTGAAAGTGAAAGTGGCGACGCCCACAGGTTATGGGGA-GGCAA--GCGCGTACCGTGT
TCGCTTTTCCCGTATCCGACCTCAGATCGGACGAGATTACCCGCTGAATTAAAGCATTTA
ACTAAGCGGAGGAAAAGAAACTAACAAGGATTCCCCCAGTAACGGCGAGTGAAGCGGGAA
TAGCCCAGCACCGAATCCCTCAGTGTCATGCTGACGGGAACTGTGGTGTGTGGGACGCCA
CCAGTCGCATCAGAGGGCGCCGAAGTCCTCCTGATCGGGGCTTCACCCAGAGCGGGTGTA
AGGCCTTTGCGGGTGCCTCTCTGTGCGGCCGCGAGCGTCTCAGGAGT-CGGGTTGTTTGG
GAATGCAGCCCAAAGCGGGTGGTAAACTCCATCTA
>7240-K1_782
CGCACATGGCGGCCTC-GGG-TCCATCCCGAGGCCACGCCCG-TCTGAGGGTCGGCGAGT
CAGACAAGCTATCGCCTCCAATTCTTGGCCAGCAGGTCCCGTGCTTGAAAGCGATTTCCT
-CCCACC-AGTCTTTTCGCACCCTTTCCCGCTCTGGAAAGTGACGATTAGATGGGAGGAA
TCGCCGTATGGTCGGTACCGTGGAGGCGCTTTGGGTTTTCGCGGATCTTATGTCGATCCC
CGTGACTTCAAGTTTACGCCGCGCCGTCCGCAGTCTCGCTAGCTTCGGTGCAAGGAACAG
CTCTGACCCGAAAATATACCATGCTCTCTGGTTTATTTTTCGTGGTCTTCCGCGCACCTT
GATCAGCGAGGCAGCAATTTCATTTCTCTTGACCTACCGACGCCGCCGCCGACGTGCTGG
ACTCGGATTGATCGGATATCATCGAGCCGACGGCGTGCTGGACGGCAGAGGGACCGTGGG
AGTGAAAGTGAAAGTGGCGACGCCCACAGGTTATGGGGA-GGCAA--GCGCGTACCGTGT
TCGCTTTTCCCGTATCCGACCTCAGATCGGACGAGATTACCCGCTGAATTAAAGCATTTA
ACTAAGCGGAGGAAAAGAAACTAACAAGGATTCCCCCAGTAACGGCGAGTGAAGCGGGAA
TAGCCCAGCACCGAATCCCTCAGTGTCATGCTGACGGGAACTGTGGTGTGTGGGACGCCA
CCAGTCGCATCAGAGGGCGCCGAAGTCCTCCTGATCGGGGCTTCACCCAGAGCGGGTGTA
AGGCCTTTGCGGGTGCCTCTCTGTGCGGCCGCGAGCGTCTCAGGAGT-CGGGTTGTTTGG
GAATGCAGCCCAAAGCGGGTGGTAAACTCCATCTA
>7241-1.K1_782
CGCACATGGCGGCCTC-GGG-TCCATCCCGAGGCCACGCCCG-TCTGAGGGTCGGCGAGT
CAGACAAGCTATCGCCTCCAATTCTTGGCCAGCAGGTCCCGTGCTTGAAAGCGATTTCCT
-CCCACC-AGTCTTTTCGCACCCTTTCCCGCTCTGGAAAGTGACGATTAGATGGGAGGAA
TCGCCGTATGGTCGGTACCGTGGAGGCGCTTTGGGTTTTCGCGGATCTTATGTCGATCCC
CGTGACTTCAAGTTTACGCCGCGCCGTCCGCAGTCTCGCTAGCTTCGGTGCAAGGAACAG
CTCTGACCCGAAAATATACCATGCTCTCTGGTTTATTTTTCGTGGTCTTCCGCGCACCTT
GATCAGCGAGGCAGCAATTTCATTTCTCTTGACCTACCGACGCCGCCGCCGACGTGCTGG
ACTCGGATTGATCGGATATCATCGAGCCGACGGCGTGCTGGACGGCAGAGGGACCGTGGG
AGTGAAAGTGAAAGTGGCGACGCCCACAGGTTATGGGGA-GGCAA--GCGCGTACCGTGT
TCGCTTTTCCCGTATCCGACCTCAGATCGGACGAGATTACCCGCTGAATTAAAGCATTTA
ACTAAGCGGAGGAAAAGAAACTAACAAGGATTCCCCCAGTAACGGCGAGTGAAGCGGGAA
TAGCCCAGCACCGAATCCCTCAGTGTCATGCTGACGGGAACTGTGGTGTGTGGGACGCCA
CCAGTCGCATCAGAGGGCGCCGAAGTCCTCCTGATCGGGGCTTCACCCAGAGCGGGTGTA
AGGCCTTTGCGGGTGCCTCTCTGTGCGGCCGCGAGCGTCTCAGGAGT-CGGGTTGTTTGG
GAATGCAGCCCAAAGCGGGTGGTAAACTCCATCTA
>7241-2.K2_782
CGCACATGGCGGCCTC-GGG-TCCATCCCGAGGCCACGCCCG-TCTGAGGGTCGGCGAGT
CAGACAAGCTATCGCCTCCAATTCTTGGCCAGCAGGTCCCGTGCTTGAAAGCGATTTCCT
-CCCACC-AGTCTTTTCGCACCCTTTCCCGCTCTGGAAAGTGACGATTAGATGGGAGGAA
TCGCCGTATGGTCGGTACCGTGGAGGCGCTTTGGGTTTTCGCGGATCTTATGTCGATCCC
CGTGACTTCAAGTTTACGCCGCGCCGTCCGCAGTCTCGCTAGCTTCGGTGCAAGGAACAG
CTCTGACCCGAAAATATACCATGCTCTCTGGTTTATTTTTCGTGGTCTTCCGCGCACCTT
GATCAGCGAGGCAGCAATTTCATTTCTCTTGACCTACCGACGCCGCCGCCGACGTGCTGG
ACTCGGATTGATCGGATATCATCGAGCCGACGGCGTGCTGGACGGCAGAGGGACCGTGGG
AGTGAAAGTGAAAGTGGCGACGCCCACAGGTTATGGGGAGGGCAA--GCGCGTACCGTGT
TCGCTTTTCCCGTATCCGACCTCAGATCGGACGAGATTACCCGCTGAATTAAAGCATTTA
ACTAAGCGGAGGAAAAGAAACTAACAAGGATTCCCCCAGTAACGGCGAGTGAAGCGGGAA
TAGCCCAGCACCGAATCCCTCAGTGTCATGCTGACGGGAACTGTGGTGTGTGGGACGCCA
CCAGTCGCATCAGAGGGCGCCGAAGTCCTCCTGATCGGGGCTTCACCCAGAGCGGGTGTA
AGGCCTTTGCGGGTGCCTCTCTGTGCGGCCGCGAGCGTCTCAGGAGT-CGGGTTGTTTGG
GAATGCAGCCCAAAGCGGGTGGTAAACTCCATCTA
>7242-5.K8_782
CGCACATGGCGGCCTC-GGG-TCCATCCCGAGGCCACGCCCG-TCTGAGGGTCGGCGAGT
CAGACAAGCTATCGCCTCCAATTCTTGGCCAGCAGGTCCCGTGCTTGAAAGCGATTTCCT
-CCCACC-AGTCTTTTCGCACCCTTTCCCGCTCTGGAAAGTGACGATTAGATGGGAGGAA
TCGCCGTATGGTCGGTACCGTGGAGGCGCTTTGGGTTTTCGCGGATCTTATGTCGATCCC
CGTGACTTCAAGTTTACGCCGCGCCGTCCGCAGTCTCGCTAGCTTCGGTGCAAGGAACAG
CTCTGACCCGAAAATATACCATGCTCTCTGGTTTATTTTTCGTGGTCTTCCGCGCACCTT
GATCAGCGAGGCAGCAATTTCATTTCTCTTGACCTACCGACGCCGCCGCCGACGTGCTGG
ACTCGGATTGATCGGATATCATCGAGCCGACGGCGTGCTGGACGGCAGAGGGACCGTGGG
AGTGAAAGTGAAAGTGGCGACGCCCACAGGTTATGGGGA-GGCAA--GCGCGTACCGTGT
TCGCTTTTCCCGTATCCGACCTCAGATCGGACGAGATTACCCGCTGAATTAAAGCATTTA
ACTAAGCGGAGGAAAAGAAACTAACAAGGATTCCCCCAGTAACGGCGAGTGAAGCGGGAA
TAGCCCAGCACCGAATCCCTCAGTGTCATGCTGACGGGAACTGTGGTGTGTGGGACGCCA
CCAGTCGCATCAGAGGGCGCCGAAGTCCTCCTGATCGGGGCTTCACCCAGAGCGGGTGTA
AGGCCTTTGCGGGTGCCTCTCTGTGCGGCCGCGAGCGTCTCAGGAGT-CGGGTTGTTTGG
GAATGCAGCCCAAAGCGGGTGGTAAACTCCATCTA
>7242-3.K4_782
CGCACATGGCGGCCTC-GGG-TCCATCCCGAGGCCACGCCCG-TCTGAGGGTCGGCGAGT
CAGACAAGCTATCGCCTCCAGTTCTTGGCCAGCAGGTCCCGTGCTTGAAAGCGATTTCCT
-CCCACCAAGTCTTTTCGCACCCTTTCCCGCTCTGGAAAGTGACGATTAGATGGGAGGAA
TCGCCGTATGGTCGGTACCGTGGAGGCGCTTTGGGTTTTCGCGGATCTCATGTCGATCCC
CGTGACTTCAAGTTTACGCCGCGCCGTCCGCAGTCTCGCTAGCTTCGGTGCAAGGAACAG
CTCTGACCCGAAAATATACCATGCTCTCTGGTTTATTTTTCGTGGTCTTCCGCGCACCTT
GATCAGCGAGGCAGCAATTTCATTTCTCTTGACCTACCGACGCCGCCGCCGACGTGCTGG
ACTCGGATTGATCGGATATCATCGAGCCGACGGCGTGCTGGACGGCAGAGGGACCGTGGG
AGTGAAAGTGAAAGTGGCGACGCCCACAGGTTATGGGGA-GGCAA--GCGCGTACCGTGT
TCGCTTTTCCCGTATCCGACCTCAGATCGGACGAGATTACCCGCTGAATTAAAGCATTTA
ACTAAGCGGAGGAAAAGAAACTAACAAGGATTCCCCCAGTAACGGCGAGTGAAGCGGGAA
TAGCCCAGCACCGAATCCCTCAGTGTCATGCTGACGGGAACTGTGGTGTGTGGGACGCCA
CCAGTCGCATCAGAGGGCGCCGAAGTCCTCCTGATCGGGGCTTCACCCAGAGCGGGTGTA
AGGCCTTTGCGGGTGCCTCTCTGTGCGGCCGCGAGCGTCTCAGGAGT-CGGGTTGTTTGG
GAATGCAGCCCAAAGCGGGTGGTAAACTCCATCTA
>7242-1.K1_782
CGCACATGGCGGCCTC-GGG-TCCATCCCGAGGCCACGCCCG-TCTGAGGGTCGGCGAGT
CAGACAAGCTATCGCCTCCAGTTCTTGGCCAGCAGGTCCCGTGCTTGAAAGCGATTTCCT
-CCCACCAAGTCTTTTCGCACCCTTTCCCGCTCTGGAAAGTGACGATTAGATGGGAGGAA
TCGCCGTATGGTCGGTACCGTGGAGGCGCTTTGGGTTTTCGCGGATCTCATGTCGATCCC
CGTGACTTCAAGTTTACGCCGCGCCGTCCGCAGTCTCGCTAGCTTCGGTGCAAGGAACAG
CTCTGACCCGAAAATATACAATGCTCTCTGGTTTATTTTTCGTGGTCTTCCGCGCACCTT
GACCAGCGAGGCGGCAATTTCATTTCTCTTGACCTACCGACGCCGCCGCCGACGTGCTGG
ACTCGGATTGATCGGATATCATCGAGCCGACGGCGTGCTGGACGGCAGAGGGACCGTGGG
AGTGAAAGTGAAAGTGGCGACGCCCACAGGTTATGGGGA-GGCAA--GCGCGTACCGTGT
TCGCTTTTCCCGTATCCGACCTCAGATCGGACGAGATTACCCGCTGAATTAAAGCATTTA
ACTAAGCGGAGGAAAAGAAACTAACAAGGATTCCCCCAGTAACGGCGAGTGAAGCGGGAA
TAGCCCAGCACCGAATCCCTCAGTGTCATGCTGACGGGAACTGTGGTGTGTGGGACGCCA
CCAGTCGCATCAGAGGGCGCCGAAGTCCTCCTGATCGGGGCTTCACCCAGAGCGGGTGTA
AGGCCTTTGCGGGTGCCTCTCTGTGCGGCCGCGAGCGTCTCAGGAGT-CGGGTTGTTTGG
GAATGCAGCCCAAAGCGGGTGGTAAACTCCATCTA
>7242-2.K3_782
CGCACATGGCGGCCTC-GGG-TCCATCCCGAGGCCACGCCCG-TCTGAGGGTCGGCGAGT
CAGACAAGCTATCGCCTCCAGTTCTTGGCCAGCAGGTCCCGTGCTTGAAAGCGATTTCCT
-CCCACCAAGTCTTTTCGCACCCTTTCCCGCTCTGGAAAGTGACGATTAGATGGGAGGAA
TCGCCGTATGGTCGGTACCGTGGAGGCGCTTTGGGTTTTCGCGGATCTCATGTCGATCCC
CGTGACTTCAAGTTTACGCCGCGCCGTCCGCAGTCTCGCTAGCTTCGGTGCAAGGAACAG
CTCTGACCCGAAAATATACAATGCTCTCTGGTTTATTTTTCGTGGTCTTCCGCGCACCTT
GACCAGCGAGGCGGCAATTTCATTTCTCTTGACCTACCGACGCCGCCGCCGACGTGCTGG
ACTCGGATTGATCGGATATCATCGAGCCGACGGCGTGCTGGACGGCAGAGTG-----GGA
AAAAAAAGTGAAAGTGGCGACGCCCACAGGTTATGGGGA-GGCGAGCGCGCGTACCGTGT
TCGCTTTTTCCGTATCCGACCTCAGATCGGACGAGATTACCCGCTGAATTAAAGCATTTA
ACTAAGCGGAGGAAAAGAAACTAACAAGGATTCCCCCAGTAACGGCGAGTGAAGCGGGAA
TAGCCCAGCACCGAATCCCTCAGTGTCATGCTGACGGGAACTGTGGTGTGTGGGACGCCA
CCAGTCGCATCAGAGGGCGCCGAAGTCCTCCTGATCGGGGCTTCACCCAGAGCGGGTGTA
AGGCCTTTGCGGGTGCCTCTCTGTGCGGCCGCGAGCGTCTCAGGAGT-CGGGTTGTTTGG
GAATGCAGCCCAAAGCGGGTGGTAAACTCCATCTA
>7242-4.K6_782
CGCACATGGCGGCCTC-GGG-TCCATCCCGAGGCCACGCCCG-TCTGAGGGTCGGCGAGT
CAGACAAGCTATCGCCTCCAGTTCTTGGCCAGCAGGTCCCGTGCTTGAAAGCGATTTCCT
-CCCACCAAGTCTTTTCGCACCCTTTCCCGCTCTGGAAAGTGACGATTAGATGGGAGGAA
TCGCCGTATGGTCGGTACCGTGGAGGCGCTTTGGGTTTTCGCGGATCTCATGTCGATCCC
CGTGACTTCAAGTTTACGCCGCGCCGTCCGCAGTCTCGCTAGCTTCGGTGCAAGGAACAG
CTCTGACCCGAAAATATACAATGCTCTCTGGTTTATTTTTCGTGGTCTTCCGCGCACCTT
GACCAGCGAGGCGGCAATTTCATTTCTCTTGACCTACCGACGCCGCCGCCGACGTGCTGG
ACTCGGATTGATCGGATATCATCGAGCCGACGGCGTGCTGGACGGCAGAGTG-----GGA
AAAAAAAGTGAAAGTGGCGACGCCCACAGGTTATGGGGA-GGCGAGCGCGCGTACCGTGT
TCGCTTTTTCCGTATCCGACCTCAGATCGGACGAGATTACCCGCTGAATTAAAGCATTTA
ACTAAGCGGAGGAAAAGAAACTAACAAGGATTCCCCCAGTAACGGCGAGTGAAGCGGAAA
TAGCCCAGCACCGAATCCCTCAGTGTCATGCTGACGGGAACTGTGGTGTGTGGGACGCCA
CCAGTCGCATCAGAGGGCGCCGAAGTCCTCCTGATCGGGGCTTCACCCAGAGCGGGTGTA
AGGCCTTTGCGGGTGCCTCTCTGTGCGGCCGCGAGCGTCTCAGGAGT-CGGGTTGTTTGG
GAATGCAGCCCAAAGCGGGTGGTAAACTCCATCTA
>7243_783
CGCACATGGCGGCCTC-GGG-TCCATCCCGAGGCCACGCCCG-TCTGAGGGTCGGCGAGT
CAGACAAGCTATCGCCTCCAATTCTTGGCCAGCAGGTCCCGTGCTTGAAAGCGATTTCCT
-CCCACC-AGTCTTTTCGCACCCTTTCCCGCTCTGGAAAGTGACGATTAGATGGGAGGAA
TCGCCGTATGGTCGGTACCGTGGAGGCGCTTTGGGTTTTCGCGGATCTTATGTCGATCCC
CGTGACTTCAAGTTTACGCCGCGCCGTCCGCAGTCTCGCTAGCTTCGGTGCAAGGAACAG
CTCTGACCCGAAAATATACCATGCTCTCTGGTTTATTTTTCGTGGTCTTCCGCGCACCTT
GATCAGCGAGGCAGCAATTTCATTTCTCTTGACCTACCGACGCCGCCGCCGACGTGCTGG
ACTCGGATTGATCGGATATCATCGAGCCGACGGCGTGCTGGACGGCAGAGGGACCGTGGG
AGTGAAAGTGAAAGTGGCGACGCCCACAGGTTATGGGGA-GGCAA--GCGCGTACCGTGT
TCGCTTTTCCCGTATCCGACCTCAGATCGGACGAGATTACCCGCTGAATTAAAGCATTTA
ACTAAGCGGAGGAAAAGAAACTAACAAGGATTCCCCCAGTAACGGCGAGTGAAGCGGGAA
TAGCCCAGCACCGAATCCCTCAGTGTCATGCTGACGGGAACTGTGGTGTGTGGGACGCCA
CCAGTCGCATCAGAGGGCGCCGAAGTCCTCCTGATCGGGGCTTCACCCAGAGCGGGTGTA
AGGCCTTTGCGGGTGCCTCTCTGTGCGGCCGCGAGCGTCTCAGGAGT-CGGGTTGTTTGG
GAATGCAGCCCAAA---------------------
>7244-1.K1_783
CGCACATGGCGGCCTC-GGG-TCCATCCCGAGGCCACGCCCG-TCTGAGGGTCGGCGAGT
CAGACAAGCTATCGCCTCCAATTCTTGGCCAGCAGGTCCCGTGCTTGAAAGCGATTTCCT
-CCCACC-AGTCTTCTCGCACCCTTTCCCGCTCTGGAAAGTGACGATTAGATGGGAGGAA
TCGCCGTATGGTCGGTACCGTGGAGGCGCTTTGGGTTTTCGCGGATCTTATGTCGATCCC
CGTGACTTCAAGTTTACGCCGCGCCGTCCGCAGTCTCGCTAGCTTCGGTGCAAGGAACAG
CTCTGACCCGAAAATATACCATGCTCTCTGGTTTATTTTTCGTGGTCTTCCGCGCACCTT
GATCAGCGAGGCAGCAATTTCATTTCTCTTGACCTACCGACGCCGCCGCCGACGTGCTGG
ACTCGGATTGATCGGATATCATCGAGCCGACGGCGTGCTGGACGGCAGAGGGACCGTGGG
AGTGAAAGTGAAAGTGGCGACGCCCACAGGTTATGGGGA-GGCAA--GCGCGTACCGTGT
TCGCTTTTCCCGTATCCGACCTCAGATCGGACGAGATTACCCGCTGAATTAAAGCATTTA
ACTAAGCGGAGGAAAAGAAACTAACAAGGATTCCCCCAGTAACGGCGGGTGAAGCGGGAA
TAGCCCAGCACCGAATCCCTCAGTGTCATGCTGACGGGAACTGTGGTGTGTGGGACGCCA
CCAGTCGCATCAGAGGGCGCCGAAGTCCTCCTGATCGGGGCTTCACCCAGAGCGGGTGTA
AGGCCTTTGCGGGTGCCTCTCTGTGCGGCCGCGAGCGTCTCAGGAGT-CGGGTTGTTTGG
GAATGCAGCCCAAAGCGGGTGGTAAACTCCATCTA
>7244-6.K7_783
CGCACATGGCGGCCTC-GGG-TCCATCCCGAGGCCACGCCCG-TCTGAGGGTCGGCGAGT
CAGACAAGCTATCGCCTCCAATTCTTGGCCAGCAGGTCCCGTGCTTGAAAGCGATTTCCT
-CCCACC-AGTCTTTTCGCACCCTTTCCCGCTCTGGAAAGTGACGATTAGATGGGAGGAA
TCGCCGTATGGTCGGTACCGTGGAGGCGCTTTGGGTTTTCGCGGATCTTATGTCGATCCC
CGTGACTTCAAGTTTACGCCGCGCCGTCCGCAGTCTCGCTAGCTTCGGTGCAAGGAACAG
CTCTGACCCGAAAATATACCATGCTCTCTGGTTTATTTTTCGTGGTCTTCCGCGCACCTT
GATCAGCGAGGCAGCAATTTCATTTCTCTTGACCTACCGACGCCGCCGCCGACGTGCTGG
ACTCGGATTGATCGGATATCATCGAGCCGACGGCGTGCTGGACGGCAGAGGGACCGTGGG
AG-AAAAGTGAAAGTGGCGACGCCCACAGGTTATGGGGA-GGCAA--GCGCGTACCGTGT
TCGCTTTTCCCGTATCCGACCTCAGATCGGACGAGATTACCCGCTGAATTAAAGCATTTA
ACTAAGCGGAGGAAAAGAAACTAACAAGGATTCCCCCAGTAACGGCGAGTGAAGCGGGAA
TAGCCCAGCACCGAATCCCTCAGTGTCATGCTGACGGGAACTGTGGTGTGTGGGACGCCA
CCAGTCGCATCAGAGGGCGCCGAAGTCCTCCTGATCGGGGCTTCACCCAGAGCGGGTGTA
AGGCCTTTGCGGGTGCCTCTCTGTGCGGCCGCGAGCGTCTCAGGAGT-CGGGTTGTTTGG
GAATGCAGCCCAAAGCGGGTGGTAAACTCCATCTA
>7244-4.K4_783
CGCACATGGCGGCCTC-GGG-TCCATCCCGAGGCCACGCCCG-TCTGAGGGTCGGCGAGT
CAGACAAGCTATCGCCTCCAATTCTTGGCCAGCAGGTCCCGTGCTTGAAAGCGATTTCCT
-CCCACC-AGTCTTTTCGCACCCTTTCCCGCTCTGGAAAGTGACGATTAGATGGGAGGAA
TCGCCGTATGGTCGGTACCGTGGAGGCGCTTTGGGTTTTCGCGGATCTTATGTCGATCCC
CGTGACTTCAAGTTTACGCCGCGCCGTCCGCAGTCTCGCTAGCTTCGGTGCAAGGAACAG
CTCTGACCCGAAAATATACCATGCTCTCTGGTTTATTTTTCGTGGTCTTCCGCGCACCTT
GATCAGCGAGGCAGCAATTTCATTTCTCTTGACCTACCGACGCCGCCGCCGACGTGCTGG
ACTCGGATTGATCGGATATCATCGAGCCGACGGCGTGCTGGACGGCAGAGGGACCGTGGG
AGTGAAAGTGAAAGTGGCGACGCCCACAGGTTATGGGGA-GGCAA--GCGCGTACCGTGT
TCGCTTTTCCCGTATCCGACCTCAGATCGGACGAGATTACCCGCTGAATTAAAGCATTTA
ACTAAGCGGAGGAAAAGAAACTAACAAGGATTCCCCCAGTAACGGCGAGTGAAGCGGGAA
TAGCCCAGCACCGAATCCCTCAGTGTCATGCTGACGGGAACTGTGGTGTGTGGGACGCCA
CCAGTCGCATCAGAGGGCGCCGAAGTCCTCCTGATCGGGGCTTCACCCAGAGCGGGTGTA
AGGCCTTTGCGGGTGCCTCTCTGTGCGGCCGCGAGCGTCTCAGGAGT-CGGGTTGTTTGG
GAATGCAGCCCAAAGCGGGTGGTAAACTCCATCTA
>7244-2.K3_783
CGCACATGGCGGCCTC-GGG-TCCATCCCGAGGCCACGCCCG-TCTGAGGGTCGGCGAGT
CAGACAAGCTATCGCCTCCAGTTCTTGGCCAGCAGGTCCCGTGCTTGAAAGCGATTTCCT
-CCCACCAAGTCTTTTCGCACCCTTTCCCGCTCTGGAAAGTGACGATTAGATGGGAGGAA
TCGCCGTATGGTCGGTACCGTGGAGGCGCTTTGGGTTTTCGCGGATCTCATGTCGATCCC
CGTGACTTCAAGTTTACGCCGCGCCGTCCGCAGTCTCGCTAGCTTCGGTGCAAGGAACAG
CTCTGACCCGAAAATATACAATGCTCTCTGGTTTATTTTTCGTGGTCTTCCGCGCACCTT
GACCAGCGAGGCGGCAATTTCATTTCTCTTGACCTACCGACGCCGCCGCCGACGTGCTGG
ACTCGGATTGATCGGATATCATCGAGCCGACGGCGTGCTGGACGGCAGAGTG-----GGA
AAAAAAAGCGAAAGTGGCGACGCCCACAGGTTATGGGGA-GGCGAGCGCGCGTACCGTGT
TCGCTTTTTCCGTATCCGACCTCAGATCGGACGAGATTACCCGCTGAATTAAAGCATTTA
ACTAAGCGGAGGAGAAGAAACTAACAAGGATTCCCCCAGTAACGGCGAGTGAAGCGGGAA
TAGCCCAGCACCGAATCCCTCAGTGTCATGCTGACGGGAACTGTGGTGTGTGGGACGCCA
CCAGTCGCATCAGAGGGCGCCGAAGTCCTCCTGATCGGGGCTTCACCCAGAGCGGGTGTA
AGGCCTTTGCGGGTGCCTCTCTGTGCGGCCGCGAGCGTCTCAGGAGT-CGGGTTGTTTGG
GAATGCAGCCCAAAGCGGGTGGTAAACTCCATCTA
>7244-3.K4_783
CGCACATGGCGGCCTC-GGG-TCCATCCCGAGGCCACGCCCG-TCTGAGGGTCGGCGAGT
CAGACAAGCTATCGCCTCCAGTTCTTGGCCAGCAGGTCCCGTGCTTGAAAGCGATTTCCT
-CCCACCAAGTCTTTTCGCACCCTTTCCCGCTCTGGAAAGTGACGATTAGATGGGAGGAA
TCGCCGTATGGTCGGTACCGTGGAGGCGCTTTGGGTTTTCGCGGATCTCATGTCGATCCC
CGTGACTTCAAGTTTACGCCGCGCCGTCCGCAGTCTCGCTAGCTTCGGTGCAAGGAACAG
CTCTGACCCGAAAATATACAATGCTCTCTGGTTTATTTTTCGTGGTCTTCCGCGCACCTT
GACCAGCGAGGCGGCAATTTCATTTCTCTTGACCTACCGACGCCGCCGCCGACGTGCTGG
ACTCGGATTGATCGGATATCATCGAGCCGACGGCGTGCTGGACGGCAGAGTG-----GGA
AAAAAAAGCGAAAGTGGCGACGCCCACAGGTTATGGGGA-GGCGAGCGCGCGTACCGTGT
TCGCTTTTTCCGTATCCGACCTCAGATCGGACGAGATTACCCGCTGAATTAAAGCATTTA
ACTAAGCGGAGGAAAAGAAACTAACAAGGATTCCCCCAGTAACGGCGAGTGAAGCGGGAA
TAGCCCAGCACCGAATCCCTCAGTGTCATGCTGACGGGAACTGTGGTGTGTGGGACGCCA
CCAGTCGCATCAGAGGGCGCCGAAGTCCTCCTGATCGGGGCTTCACCCAGAGCGGGTGTA
AGGCCTTTGCGGGTGCCTCTCTGTGCGGCCGCGAGCGTCTCAGGAGT-CGGGTTGTTTGG
GAATGCAGCCCAAAGCGGGTGGTAAACTCCATCTA
>7244-7.K8_783
CGCACATGGCGGCCTC-GGA-TCCATCCCGAGGCCACGCCCG-TCTGAGGGTCGGCGAGT
CAGACAAGCTATCGCCTCCAGTTCTTGGCCAGCAGGTCCCGTGCTTGAAAGCGATTTCCT
-CCCACCAAGTCTTTTCGCACCCTTTCCCGCTCTGGAAAGTGACGATTAGATGGGAGGAA
TCGCCGTATGGTCGGTACCGTGGAGGCGCTTTGGGTTTTCGCGGATCTCATGTCGATCTC
CGTGACTTCAAGTTTACGCCGCGCCGTCCGCAGTCTCGCTAGCTTCGGTGCAAGGAACAG
CTCTGACCCGAAAATATACAATGCTCTCTGGTTTATTTTTCGTGGTCTTCCGCGCACCTT
GATCAGCGAGGCAGCAATTTCATTTCTCTTGACCTACCGACGCCGCCGCCGACGTGCTGG
ACTCGGATTGATCGGATATCATCGAGCCGACGGCGTGCTGGACGGCAGAGGGACCGTGGG
AGTGAAAGTGAAAGTGGCGACGCCCACAGGTTATGGGGA-GGCAA--GCGCGTACCGTGT
TCGCTTTTCCCGTATCCGACCTCAGATCGGACGAGATTACCCGCTGAATTAAAGCATTTA
ACTAAGCGGAGGAAAAGAAACTAACAAGGATTCCCCCAGTAACGGCGAGTGAAGCGGGAA
TAGCCCAGCACCGAATCCCTCAGTGTCATGCTGACGGGAACTGTGGTGTGTGGGACGCCA
CCAGTCGCATCAGAGGGCGCCGAAGTCCTCCTGATCGGGGCTTCACCCAGAGCGGGTGTA
AGGCCTTTGCGGGTGCCTCTCTGTGCGGCCACGAGCGTCTCAGGAGT-CGGGTTGTTTGG
GAATGCAGCCCAAAGCGGGTGGTAAACTCCATCTA
>7244-5.K5_783
CGCACATGGCGGCCTC-GGG-TCCATCCCGAGGCCACGCCCG-TCTGAGGGTCGGCGATT
CTGACAAGCTATCGCCTCCAATTCTTGGCCAGCAGGTCCCGTGCTTGAAAGCGATTTCCT
-CCCACC-AGTCTTTTCGCACCCTTTCCCGCTCTGGAAAGTGACGATTAGATGGGAGGAA
TCGCCATATGGTCGGTACCGTGGAGGCGCTTTGGGTTTTCGCGGATCTCGTGTCGATCCC
CGTGACTTCAAGTTTACGCCGCGCCGTCCGCAGTCTCGCTAGCTTCGGTGCAAGGAACAG
CTCTGACCCGAAAATATACCATGCTCTCTGGTTTATTTTTCGTGGTCTTCCGCGCACCTT
GATCAGCGAGGCAGCAATTTCATTTCTCTTGACCTACCGACGCCGCCGCCGACGTGCTGG
ACTCGGATTGATCGGATATCATCGAGCCGACGGCGTGCTGGACGGCAGAGGGACCGTGGG
AG-AAAAGTGAAAGTGGCGACGCCCACAGGTTATGGGGA-GGCAA--GCGCGTACCGTGT
TCGCTTTTCCCGTATCCGACCTCAGATCGGACGAGATTACCCGCTGAATTAAAGCATTTA
ACTAAGCGGAGGAAAAGAAACTAACAAGGATTCCCCCAGTAACGGCGAGTGAAGCGGGAA
TAGCCCAGCACCGAATCCCTCAGTGTCATGCTGACGGGAACTGTGGTGTGTGGGACGCCA
CCAGTCGCATCAGAGGGCGCCGAAGTCCTCCTGATCGGGGCTTCACCCAGAGCGGGTGTA
AGGCCTTTGCGGGTGCCTCTCTGTGCGGCCGCGAGCGTCTCAGGAGT-CGGGTTGTTTGG
GAATGCAGCCCAAAGCGGGTGGTAAACTCCATCTA
>7245-K2_783
CGCACATGGCGGCCTC-GGG-TCCATCCCGAGGCCACGCCCG-TCTGAGGGTCGGCGAGT
CAGACAAGCTATCGCCTCCAATTCTTGGCCAGCAGGTCCCGTGCTTGAAAGCGATTTCCT
-CCCACC-AGTCTTTTCGCACCCTTTCCCGCTCTGGAAAGTGACGATTAGATGGGAGGAA
TCGCCGTATGGTCGGTACCGTGGAGGCGCTTTGGGTTTTCGCGGATCTTATGTCGATCCC
CGTGACTTCAAGTTTACGCCGCGCCGTCCGCAGTCTCGCTAGCTTCGGTGCAAGGAACAG
CTCTGACCCGAAAATATACCATGCTCTCTGGTTTATTTTTCGTGGTCTTCCGCGCACCTT
GATCAGCGAGGCAGCAATTTCATTTCTCTTGACCTACCGACGCCGCCGCCGACGTGCTGG
ACTCGGATTGATCGGATATCATCGAGCCGACGGCGTGCTGGACGGCAGAGGGACCGTGGG
AGTGAAAGTGAAAGTGGCGACGCCCACAGGTTATGGGGA-GGCAA--GCGCGTACCGTGT
TCGCTTTTCCCGTATCCGACCTCAGATCGGACGAGATTACCCGCTGAATTAAAGCATTTA
ACTAAGCGGAGGAAAAGAAACTAACAAGGATTCCCCCAGTAACGGCGAGTGAAGCGGGAA
TAGCCCAGCACCGAATCCCTCAGTGTCATGCTGACGGGAACTGTGGTGTGTGGGACGCCA
CCAGTCGCATCAGAGGGCGCCGAAGTCCTCCTGATCGGGGCTTCACCCAGAGCGGGTGTA
AGGCCTTTGCGGGTGCCTCTCTGTGCGGCCGCGAGCGTCTCAGGAGT-CGGGTTGTTTGG
GAATGCAGCCCAAAGCGGGTGGTAAACTCCATCTA
>7246-1.K7_783
CGCACATGGCGGCCTC-GGG-TCCATCCCGAGGCCACGCCCG-TCTGAGGGTCGGCGAGT
CAGACAAGCTATCGCCTCCAATTCTTGGCCAGCAGGTCCCGTGCTTGAAAGCGATTTCCT
CCCCACC-AGTCTTTTCGCACCCTTTCCCGCTCTGGAAAGTGACGATTAGATGGGAGGAA
TCGCCGTATGGTCGGTACCGTGGAGGCGCTTTGGGTTTTCGCGGATCTTATGTCGATCCC
CGTGACTTCAAGTTTACGCCGCGCCGTCCGCAGTCTCGCTAGCTTCGGTGCAAGGAACAG
CTCTGACCCGAAAATATACCATGCTCTCTGGTTTATTTTTCGTGGTCTTCCGCGCACCTT
GATCAGCGAGGCAGCAATTTCATTTCTCTTGACCTACCGACGCCGCCGCCGACGTGCTGG
ACTCGGATTGATCGGATATCATCGAGCCGACGGCGTGCTGGACGGCAGAGGGACCGTGGG
AGTGAAAGTGAAAGTGGCGACGCCCACAGGTTATGGGGA-GGCAA--GCGCGTACCGTGT
TCGCTTTTCCCGTATCCGACCTCAGATCGGACGAGATTACCCGCTGAATTAAAGCATTTA
ACTAAGCGGAGGAAAAGAAACTAACAAGGATTCCCCCAGTAACGGCGAGTGAAGCGGGAA
TAGCCCAGCACCGAATCCCTCAGTGTCATGCTGACGGGAACTGTGGTGTGTGGGACGCCA
CCAGTCGCATCAGAGGGCGCCGAAGTCCTCCTGATCGGGGCTTCACCCAGAGCGGGTGTA
AGGCCTTTGCGGGTGCCTCTCTGTGCGGCCGCGAGCGTCTCAGGAGT-CGGGTTGTTTGG
GAATGCAGCCCAAAGCGGGTGGTAAACTCCATCTA
>7246-2.K8_783
CGCACATGGCGGCCTC-GGG-TCCATCCCGAGGCCACGCCCG-TCTGAGGGTCGGCGAGT
CAGACAAGCTATCGCCTCCAGTTCTTGGCCAGCAGGTCCCGTGCTTGAAAGCGATTTCCT
-CCCACCAAGTCTTTTCGCACCCTTTCCCGCTCTGGAAAGTGACGATTAGATGGGAGGAA
TCGCCGTATGGTCGGTACCGTGGAGGCGCTTTGGGTTTTCGCGGATCTCATGTCGATCCC
CGTGACTTCAAGTTTACGCCGCGCCGTCCGCAGTCTCGCTAGCTTCGGTGCAAGGAACAG
CTCTGACCCGAAAATATACAATGCTCTCTGGTTTATTTTTCGTGGTCTTCCGCGCACCTT
GACCAGCGAGGCGGCAATTTCATTTCTCTTGACCTACCGACGCCGCCGCCGACGTGCTGG
ACTCGGATTGATCGGATATCATCGAGCCGACGGCGTGCTGGACGGCAGAGTG-----GGA
AAAAAAAGCGAAAGTGGCGACGCCCACAGGTTATGGGGA-GGCGAGCGCGCGTACCGTGT
TCGCTTTTTCCGTATCCGACCTCAGATCGGACGAGATTACCCGCTGAATTAAAGCATTTA
ACTAAGCGGAGGAAAAGAAACTAACAAGGATTCCCCCAGTAACGGCGAGTGAAGCGGGAA
TAGCCCAGCACCGAATCCCTCAGTGTCATGCTGACGGGAACTGTGGTGTGTGGGACGCCA
CCAGTCGCATCAGAGGGCGCCGAAGTCCTCCTGATCGGGGCTTCACCCAGAGCGGGTGTA
AGGCCTTTGCGGGTGCCTCTCTGTGCGGCCGCGAGCGTCTCAGGAGT-CGGGTTGTTTGG
GAATGCAGCCCAAAGCGGGTGGTAAACTCCATCTA
>7247-1.K12_783
CGCACATGGCGGCCTC-GGG-TCCATCCCGAGGCCACGCCCG-TCTGAGGGTCGGCGAGT
CAGACAAGCTATCGCCTCCAGTTCTTGGCCAGCAGGTCCCGTGCTTGAAAGCGATTTCCT
-CCCACCAAGTCTTTTCGCACCCTTTCCCGCTCTGGAAAGTGACGATTAGATGGGAGGAA
TCGCCGTATGGTCGGTACCGTGGAGGCGCTTTGGGTTTTCGCGGATCTCATGTCGATCCC
CGTGACTTCAAGTTTACGCCGCGCCGTCCGCAGTCTCGCTAGCTTCGGTGCAAGGAACAG
CTCTGACCCGAAAATATACAATGCTCTCTGGTTTATTTTTCGTGGTCTTCCGCGCACCTT
GACCAGCGAGGCGGCAATTTCATTTCTCTTGACCTACCGACGCCGCCGCCGACGTGCTGG
ACTCGGATTGATCGGATATCATCGAGCCGACGGCGTGCTGGACGGCAGAGTG-----GGA
AAAAAAAGCGAAAGTGGCGACGCCCACAGGTTATGGGGA-GGCGAGCGCGCGTACCGTGT
TCGCTTTTTCCGTATCCGACCTCAGATCGGACGAGATTACCCGCTGAATTAAAGCATTTA
ACTAAGCGGAGGAAAAGAAACTAACAAGGATTCCCCCAGTAACGGCGAGTGAAGCGGGAA
TAGCCCAGCACCGAATCCCTCAGTGTCATGCTGACGGGAACTGTGGTGTGTGGGACGCCA
CCAGTCGCATCAGAGGGCGCCGAAGTCCTCCTGATCGGGGCTTCACCCAGAGCGGGTGTA
AGGCCTTTGCGGGTGCCTCTCTGTGCGGCCGCGAGCGTCTCAGGAGT-CGGGTTGTTTGG
GAATGCAGCCCAAAGCGGGTGGTAAACTCCATCTA
>7247-3.K5_783
CGCACATGGCGGCCTC-GGG-TCCATCCCGAGGCCACGCCCG-TCTGAGGGTCGGCGAGT
CAGACAAGCTATCGCCTCCAGTTCTTGGCCAGCAGGTCCCGTGCTTGAAAGCGATTTCCT
-CCCACC-AGTCTTTTCGCACCCTTTCCCGCTCTGGAAAGTGACGATTAGATGGGAGGAA
TCGCCGTATGGTCGGTACCGTGGAGGCGCTTTGGGTTTTCGCGGATCTTATGTCGATCCC
CGTGACTTCAAGTTTACGCCGCGCCGTCCGCAGTCTCGCTAGCTTCGGTGCAAGGAACAG
CTCTGACCCGAGAATATACCATGCTCTCTGGTTTATTTTTCGTGGTCTTCCGCGCACCTT
GATCAGCGAGGCAGCAATTTCATTTCTCTTGACCTACCGACGCCGCCGCCGACGTGCTGG
ACTCGGATTGATCGGATATCATCGAGCCGACGGCGTGCTGGACGGCAGAGGGACCGTGGG
AGTGAAAGCGAAAGTGGCGACGCCCACAGGTTATGGGGA-GGCGAGCGCGCGTACCGTGT
TCGCTTTTTCCGTATCCGACCTCAGATCGGACGAGATTACCCGCTGAATTAAAGCATTTA
ACTAAGCGGAGGAAAAGAAACTAACAAGGATTCCCCCAGTAACGGCGAGTGAAGCGGGAA
TAGCCCAGCACCGAATCCCTCAGTGTCATGCTGACGGGAACTGTGGTGTGTGGGACGCCA
CCAGTCGCATCAGAGGGCGCCGAAGTCCTCCTGATCGGGGCTTCACCCAGAGCGGGTGTA
AGGCCTTTGCGGGTGCCTCTCTGTGCGGCCGCGAGCGTCTCAGGAGT-CGGGTTGTTTGG
GAATGCAGCCCAAAGCGGGTGGTAAACTCCATCTA
>7247-2.K3_783
CGCACATGGCGGCCTC-GGG-TCCATCCCGAGGCCACGCCCG-TCTGAGGGTCGGCGAGT
CAGACAAGCTATCGCCTCCAATTCTTGGCCAGCAGGTCCCGTGCTTGAAAGCGATTTCCT
-CCCACC-AGTCTTTTCGCACCCTTTCCCGCTCTGGAAAGTGACGATTAGATGGGAGGAA
TCGCCGTATGGTCGGTACCGTGGAGGCGCTTTGGGTTTTCGCGGATCTTATGTCGATCCC
CGTGACTTCAAGTTTACGCCGCGCCGTCCGCAGTCTCGCTAGCTTCGGTGCAAGGAACAG
CTCTGACCCGAAAATATACCATGCTCTCTGGTTTATTTTTCGTGGTCTTCCGCGCACCTT
GATCAGCGAGGCAGCAATTTCATTTCTCTTGACCTACCGACGCCGCCGCCGACGTGCTGG
ACTCGGATTGATCGGATATCATCGAGCCGACGGCGTGCTGGACGGCAGAGGGACCGTGGG
AGTGAAAGTGAAAGTGGCGACGCCCACAGGTTATGGGGA-GGCAA--GCGCGTACCGTGT
TCGCTTTTCCCGTATCCGACCTCAGATCGGACGAGATTACCCGCTGAATTAAAGCATTTA
ACTAAGCGGAGGAAAAGAAACTAACAAGGATTCCCCCAGTAACGGCGAGTGAAGCGGGAA
TAGCCCAGCACCGAATCCCTCAGTGTCATGCTGACGGGAACTGTGGTGTGTGGGACGCCA
CCAGTCGCATCAGAGGGCGCCGAAGTCCTCCTGATCGGGGCTTCACCCAGAGCGGGTGTA
AGGCCTTTGCGGGTGCCTCTCTGTGCGGCCGCGAGCGTCTCAGGAGT-CGGGTTGTTTGG
GAATGCAGCCCAAAGCGGGTGGTAAACTCCATCTA
>7247-4.K6_783
CGCACATGGCGGCCTTCGGG-TCCATCCCGAGGCCACGCCCG-TCTGAGGGTCGGCGAGT
CAGACAAGCTATCGCCTCCAATTCTTGGCCAGCAGGTCCCGTGCTTGAAAGCGATTTCCT
-CCCACC-AGTCTTTTCGCACCCTTTCCCGCTCTGGAAAGTGACGATTAGATGGGAGGAA
TCGCCGTATGGTCGGTACCGTGGAGGCGCTTTGGGTTTTCGCGGATCTTATGTCGATCCC
CGTGACTTCAAGTTTACGCCGCGCCGTCCGCAGTCTCGCTAGCTTCGGTGCAAGGAACAG
CTCTGACCCGAAAATATACCATGCTCTCTGGTTTATTTTTCGTGGTCTTCCGCGCACCTT
GATCAGCGAGGCAGCAATTTCATTTCTCTTGACCTACCGACGCCGCCGCCGACGTGCTGG
ACTCGGATTGATCGGATATCATCGAGCCGACGGCGTGCTGGACGGCAGAGGGACCGTGGG
AGTGAAAGTGAAAGTGGCGACGCCCACAGGTTATGGGGA-GGCAA--GCGCGTACCGTGT
TCGCTTTTCCCGTATCCGACCTCAGATCGGACGAGATTACCCGCTGAATTAAAGCATTTA
ACTAAGCGGAGGAAAAGAAACTAACAAGGATTCCCCCAGTAACGGCGAGTGAAGCGGGAA
TAGCCCAGCACCGAATCCCTCAGTGTCATGCTGACGGGAACTGTGGTGTGTGGGACGCCA
CCAGTCGCATCAGAGGGCGCCGAAGTCCTCCTGATCGGGGCTTCACCCAGAGCGGGTGTA
AGGCCTTTGCGGGTGCCTCTCTGTGCGGCCGCGAGCGTCTCAGGAGT-CGGGTTGTTTGG
GAATGCAGCCCAAAGCGGGTGGTAAACTCCATCTA
>7248_783
CGCACATGGCGGCCTCGGGG-TCCATCCCGAGGCCACGCCCG-TCTGAGGGTCGGCGAGT
CAGACAAGCTATCGCCTCCAATTCTTGGCCAGCAGGTCCCGTGCTTGAAAGCGATTTCCT
-CCCACC-AGTCTTTTCGCACCCTTTCCCGCTCTGGAAAGTGACGATTAGATGGGAGGAA
TCGCCGTATGGTCGGTACCGTGGAGGCGCTTTGGGTTTTCGCGGATCTTATGTCGATCCC
CGTGACTTCAAGTTTACGCCGCGCCGTCCGCAGTCTCGCTAGCTTCGGTGCAAGGAACAG
CTCTGACCCGAAAATATACCATGCTCTCTGGTTTATTTTTCGTGGTCTTCCGCGCACCTT
GATCAGCGAGGCAGCAATTTCATTTCTCTTGACCTACCGACGCCGCCGCCGACGTGCTGG
ACTCGGATTGATCGGATATCATCGAGCCGACGGCGTGCTGGACGGCAGAGGGACCGTGGG
AGTGAAAGTGAAAGTGGCGACGCCCACAGGTTATGGGGA-GGCAA--GCGCGTACCGTGT
TCGCTTTTCCCGTATCCGACCTCAGATCGGACGAGATTACCCGCTGAATTAAAGCATTTA
ACTAAGCGGAGGAAAAGAAACTAACAAGGATTCCCCCAGTAACGGCGAGTGAAGCGGGAA
TAGCCCAGCACCGAATCCCTCAGTGTCATGCTGACGGGAACTGTGGTGTGTGGGACGCCA
CCAGTCGCATCAGAGGGCGCCGAAGTCCTCCTGATCGGGGCTTCACCCAGAGCGGGTGTA
AGGCCTTTGCGGGTGCCTCTCTGTGCGGCCGCGAGCGTCTCAGGAGT-CGGGTTGTTTGG
GAATGCAGCCCAAAGCGGGTGGTAAACTCCATCTA
>7249-K1_783
CGCACATGGCGGCCTC-GGG-TCCATCCCGAGGCCACGCCCG-TCTGAGGGTCGGCGAGT
CAGACAAGCTATCGCCTCCAATTCTTGGCCAGCAGGTCCCGTGCTTGAAAGCGATTTCCT
-CCCACC-AGTCTTTTCGCACCCTTTCCCGCTCTGGAAAGTGACGATTAGATGGGAGGAA
TCGCCGTATGGTCGGTACCGTGGAGGCGCTTTGGGTTTTCGCGGATCTTATGTCGATCCC
CGTGACTTCAAGTTTACGCCGCGCCGTCCGCAGTCTCGCTAGCTTCGGTGCAAGGAACAG
CTCTGACCCGAAAATATACCATGCTCTCTGGTTTATTTTTCGTGGTCTTCCGCGCACCTT
GATCAGCGAGGCAGCAATTTCATTTCTCTTGACCTACCGACGCCGCCGCCGACGTGCTGG
ACTCGGATTGATCGGATATCATCGAGCCGACGGCGTGCTGGACGGCAGAGGGACCGTGGG
AGTGAAAGTGAAAGTGGCGACGCCCACAGGTTATGGGGA-GGCAA--GCGCGTACCGTGT
TCGCTTTTCCCGTATCCGACCTCAGATCGGACGAGATTACCCGCTGAATTAAAGCATTTA
ACTAAGCGGAGGAAAAGAAACTAACAAGGATTCCCCCAGTAACGGCGAGTGAAGCGGGAA
TAGCCCAGCACCGAATCCCTCAGTGTCATGCTGACGGGAACTGTGGTGTGTGGGACGCCA
CCAGTCGCATCAGAGGGCGCCGAAGTCCTCCTGATCGGGGCTTCACCCAGAGCGGGTGTA
AGGCCTTTGCGGGTGCCTCTCTGTGCGGCCGCGAGCGTCTCAGGAGT-CGGGTTGTTTGG
GAATGCAGCCCAAAGCGGGTGGTAAACTCCATCTA
>7250_783
CGCACATGGCGGCCTC-GGG-TCCATCCCGAGGCCACGCCCG-TCTGAGGGTCGGCGAGT
CAGACAAGCTATCGCCTCCAATTCTTGGCCAGCAGGTCCCGTGCTTGAAAGCGATTTCCT
-CCCACC-AGTCTTTTCGCACCCTTTCCCGCTCTGGAAAGTGACGATTAGATGGGAGGAA
TCGCCGTATGGTCGGTACCGTGGAGGCGCTTTGGGTTTTCGCGGATCTTATGTCGATCCC
CGTGACTTCAAGTTTACGCCGCGCCGTCCGCAGTCTCGCTAGCTTCGGTGCAAGGAACAG
CTCTGACCCGAAAATATACCATGCTCTCTGGTTTATTTTTCGTGGTCTTCCGCGCACCTT
GATCAGCGAGGCAGCAATTTCATTTCTCTTGACCTACCGACGCCGCCGCCGACGTGCTGG
ACTCGGATTGATCGGATATCATCGAGCCGACGGCGTGCTGGACGGCAGAGGGACCGTGGG
AGTGAAAGTGAAAGTGGCGACGCCCACAGGTTATGGGGAGGGCAA--GCGCGTACCGTGT
TCGCTTTTCCCGTATCCGACCTCAGATCGGACGAGATTACCCGCTGAATTAAAGCATTTA
ACTAAGCGGAGGAAAAGAAACTAACAAGGATTCCCCCAGTAACGGCGAGTGAAGCGGGAA
TAGCCCAGCACCGAATCCCTCAGTGTCATGCTGACGGGAACTGTGGTGTGTGGGACGCCA
CCAGTCGCATCAGAGGGCGCCGAAGTCCTCCTGATCGGGGCTTCACCCAGAGCGGGTGTA
AGGCCTTTGCGGGTGCCTCTCTGTGCGGCCGCGAGCGTCTCAGGAGT-CGGGTTGTTTGG
GAATGCAGCCCAAAGCGGGTGGTAAACTCCATCTA
>7251-1_783
CGCACATGGCGGCCTC-GGG-TCCATCCCGAGGCCACGCCCG-TCTGAGGGTCGGCGAGT
CAGACAAGCTATCGCCTCCAGTTCTTGGCCAGCAGGTCCCGTGCTTGAAAGCGATTTCCT
-CCCACCAAGTCTTTTCGCACCCTTTCCCGCTCTGGAAAGTGACGATTAGATGGGAGGAA
TCGCCGTATGGTCGGTACCGTGGAGGCGCTTTGGGTTTTCGCGGATCTCATGTCGATCCC
CGTGACTTCAAGTTTACGCCGCGCCGTCCGCAGTCTCGCTAGCTTCGGTGCAAGGAACAG
CTCTGACCCGAAAATATACAATGCTCTCTGGTTTATTTTTCGTGGTCTTCCGCGCACCTT
GACCAGCGAGGCGGCAATTTCATTTCTCTTGACCTACCGACGCCGCCGCCGACGTGCTGG
ACTCGGATTGATCGGATATCATCGAGCCGACGGCGTGCTGGACGGCAGAGTG-----GGA
AAAAAAAGCGAAAGTGGCGACGCCCACAGGTTATGGGGA-GGCGAGCGCGCGTACCGTGT
TCGCTTTTTCCGTATCCGACCTCAGATCGGACGAGATTACCCGCTGAATTAAAGCATTTA
ACTAAGCGGAGGAAAAGAAACTAACAAGGATTCCCCCAGTAACGGCGAGTGAAGCGGGAA
TAGCCCAGCACCGAATCCCTCAGTGTCATGCTGACGGGAACTGTGGTGTGTGGGACGCCA
CCAGTCGCATCAGAGGGCGCCGAAGTCCTCCTGATCGGGGCTTCACCCAGAGCGGGTGTA
AGGCCTTTGCGGGTGCCTCTCTGTGCGGCCGCGAGCGTCTCAGGAGT-CGGGTTGTTTGG
GAATGCAGCCCAAAGCGGGTGGTAAACTCCATCTA
>7251-2.K1_783
CGCACATGGCGGCCTC-GGG-TCCATCCCGAGGCCACGCCCG-TCTGAGGGTCGGCGAGT
CAGACAAGCTATCGCCTCCAATTCTTGGCCAGCAGGTCCCGTGCTTGAAAGCGATTTCCT
-CCCACCAAGTCTTTTCGCACCCTTTCCCGCTCTGGAAAGTGACGATTAGATGGGAGGAA
TCGCCGTATGGTCGGTACCGTGGAGGCGCTTTGGGTTTTCGCGGATCTCATGTCGATCCC
CGTGACTTCAAGTTTACGCCGCGCCGTCCGCAGTCTCGCTAGCTTCGGTGCAAGGAACAG
CTCTGACCCGAAAATATACAATGCTCTCTGGTTTATTTTTCGTGGTCTTCCGCGCACCTT
GACCAGCGAGGCGGCAATTTCATTTCTCTTGACCTACCGACGCCGCCGCCGACGTGCTGG
ACTCGGATTGATCGGATATCATCGAGCCGACGGCGTGCTGGACGGCAGAGTG-----GGA
AAAAAAAGCGAAAGTGGCGACGCCCACAGGTTATGGGGA-GGCGAGCGCGCGTACCGTGT
TCGCTTTTTCCGTATCCGACCTCAGATCGGACGAGATTACCCGCTGAATTAAAGCATTTA
ACTAAGCGGAGGAAAAGAAACTAACAAGGATTCCCCCAGTAACGGCGAGTGAAGCGGGAA
TAGCCCAGCACCGAATCCCTCAGTGTCATGCTGACGGGAACTGTGGTGTGTGGGACGCCA
CCAGTCGCATCAGAGGGCGCCGAAGTCCTCCTGATCGGGGCTTCACCCAGAGCGGGTGTA
AGGCCTTTGCGGGTGCCTCTCTGTGCGGCCGCGAGCGTCTCAGGAGT-CGGGTTGTTTGG
GAATGCAGCCCAAAGCGGGTGGTAAACTCCATCTA
>7251-4.K8_783
CGCACATGGCGGCCTC-GGG-TCCATCCCGAGGCCACGCCCG-TCTGAGGGTCGGCGAGT
CAGACAAGCTATCGCCTCCAGTTCTTGGCCAGCAGGTCCCGTGCTTGAAAGCGATTTCCT
-CCCACCAAGTCTTTTCGCACCCTTTCCCGCTCTGGAAAGTGACGATTAGATGGGAGGAA
TCGCCGTATGGTCGGTACCGTGGAGGCGCTTTGGGTTTTCGCGGATCTCATGTCGATCCC
CGTGACTTCAAGTTTACGCCGCGCCGTCCGCAGTCTCGCTAGCTTCGGTGCAAGGAACAG
CTCTGACCCGAAAATATACAATGCTCTCTGGTTTATTTTTCGTGGTCTTCCGCGCACCTT
GACCAGCGAGGCGGCAATTTCATTTCTCTTGACCTACCGACGCCGCCGCCGACGTGCTGG
ACTCGGATTGATCGGATATCATCGAGCCGACGGCGTGCTGGACGGCAGAGTG-----GGA
AAAAAAAGCGAAAGTGGCGACGCCCACAGGTTATGGGGA-GGCGAGCGCGCGTACCGTGT
TCGCTTTTTCCGTATCCGACCTCAGATCGGACGAGATTACCCGCTGAATTAAAGCATTTA
ACTAAGCGGAGGAAAAGAAACTAACAAGGATTCCCCCAGTAACGGCGAGTGAAGCGGGAA
TAGCCCTGCACCGAATCCCTCAGTGTCATGCTGACGGGAACTGTGGTGTGTGGGACGCCA
CCAGTCGCATCAGAGGGCGCCGAAGTCCTCCTGATCGGGGCTTCACCCAGAGCGGGTGTA
AGGCCTTTGCGGGTGCCTCTCTGTGCGGCCGCGAGCGTCTCAGGAGT-CGGGTTGTTTGG
GAATGCAGCCCAAAGCGGGTGGTAAACTCCATCTA
>7251-3.K2_783
CGCACATGGCGGCCTC-GGG-TCCATCCCGAGGCCACGCCCG-TCTGAGGGTCGGCGAGT
CAGACAAGCTATCGCCTCCAGTTCTTGGCCAGCAGGTCCCGTGCTTGAAAGCGATTTCCT
-CCCACCAAGTCTTTTCGCACCCTTTCCCGCTCTGGAAAGTGACGATTAGATGGGAGGAA
TCGCCGTATGGTCGGTACCGTGGAGGCGCTTTGGGTTTTCGCGGATCTCATGTCGATCCC
CGTGACTTCAAGTTTACGCCGCGCCGTCCGCAGTCTCGCTAGCTTCGGTGCAGGGAACAG
CTCTGACCCGAAAATATACCATGCTCTCTGGTTTATTTTTCGTGGTCTTCCGCGCACCTT
GATCAGCGAGGCAGCAATTTCATTTCTCTTGACCTACCGACGCCGCCGCCGACGTGCTGG
ACTCGGATTGATCGGATATCATCGAGCCGACGGCGTGCTGGACGGCAGAGGGACCGTGGG
AGTGAAAGTGAAAGTGGCGACGCCCACAGGTTATGGGGA-GGCAA--GCGCGTACCGTGT
TCGCTTTTCCCGTATCCGACCTCAGATCGGACGAGATTACCCGCTGAATTAAAGCATTTA
ACTAAGCGGAGGAAAAGAAACTAACAAGGATTCCCCCAGTAACGGCGAGTGAAGCGGGAA
TAGCCCAGCACCGAATCCCTCAGTGTCATGCTGACGGGAACTGTGGTGTGTGGGACGCCA
CCAGTCGCATCAGAGGGCGCCGAAGTCCTCCTGATCGGGGCTTCACCCAGAGCGGGTGTA
AGGCCTTTGCGGGTGCCTCTCTGTGCGGCCGCGAGCGTCTCAGGAGT-CGGGTTGTTTGG
GAATGCAGCCCAAAGCGGGTGGTAAACTCCATCTA
>7253-1.K1_785
CGCACATGGCGGCCTC-GGG-TCCATCCCGAGGCCACGCCCG-TCTGAGGGTCGGCGAGT
CAGACAAGCTATCGCCTCCAATTCTTGGCCAGCAGGTCCCGTGCTTGAAAGCGATTTCCT
-CCCACC-AGTCTTTTCGCACCCTTTCCCGCTCTGGAAAGTGACGATTAGATGGGAGGAA
TCGCCGTATGGTCGGTACCGTGGAGGCGCTTTGGGTTTTCGCGGATCTTATGTCGATCCC
CGTGACTTCAAGTTTACGCCGCGCCGTCCGCAGTCTCGCTAGCTTCGGTGCAAGGAACAG
CTCTGACCCGAAAATATACCATGCTCTCTGGTTTATTTTTCGTGGTCTTCCGCGCACCTT
GATCAGCGAGGCAGCAATTTCATTTCTCTTGACCTACCGACGCCGCCGCCGACGTGCTGG
ACTCGGATTGATCGGATATCATCGAGCCGACGGCGTGCTGGACGGCAGAGGGACCGTGGG
AGTGAAAGTGAAAGTGGCGACGCCCACAGGTTATGGGGAGGGCAA--GCGCGTACCGTGT
TCGCTTTTCCCGTATCCGACCTCAGATCGGACGAGATTACCCGCTGAATTAAAGCATTTA
ACTAAGCGGAGGAAAAGAAACTAACAAGGATTCCCCCAGTAACGGCGAGTGAAGCGGGAA
TAGCCCAGCACCGAATCCCTCAGTGTCATGCTGACGGGAACTGTGGTGTGTGGGACGCCA
CCAGTCGCATCAGAGGGCGCCGAAGTCCTCCTGATCGGGGCTTCACCCAGAGCGGGTGTA
AGGCCTTTGCGGGTGCCTCTCTGTGCGGCCGCGAGCGTCTCAGGAGT-CGGGTTGTTTGG
GAATGCAGCCCAAAGCGGGTGGTAAACTCCATCTA
>7253-2.K2_785
CGCACATGGCGGCCTC-GGG-TCCATCCCGAGGCCACGCCCG-TCTGAGGGTCGGCGAGT
CAGACAAGCTATCGCCTCCAATTCTTGGCCAGCAGGTCCCGTGCTTGAAAGCGATTTCCT
-CCCACC-AGTCTTTTCGCACCCTTTCCCGCTCTGGAAAGTGACGATTAGATGGGAGGAA
TCGCCGTATGGTCGGTACCGTGGAGGCGCTTTGGGTTTTCGCGGATCTTATGTCGATCCC
CGTGACTTCAAGTTTACGCCGCGCCGTCCGCAGTCTCGCTAGCTTCGGTGCAAGGAACAG
CTCTGACCCGAAAATATACCATGCTCTCTGGTTTATTTTTCGTGGTCTTCCGCGCACCTT
GATCAGCGAGGCAGCAATTTCATTTCTCTTGACCTACCGACGCCGCCGCCGACGTGCTGG
ACTCGGATTGATCGGATATCATCGAGCCGACGGCGTGCTGGACGGCAGAGGGACCGTGGG
AGTGAAAGTGAAAGTGGCGACGCCCACAGGTTATGGGGA-GGCAA--GCGCGTACCGTGT
TCGCTTTTCCCGTATCCGACCTCAGATCGGACGAGATTACCCGCTGAATTAAAGCATTTA
ACTAAGCGGAGGAAAAGAAACTAACAAGGATTCCCCCAGTAACGGCGAGTGAAGCGGGAA
TAGCCCAGCACCGAATCCCTCAGTGTCATGCTGACGGGAACTGTGGTGTGTGGGACGCCA
CCAGTCGCATCAGAGGGCGCCGAAGTCCTCCTGATCGGGGCTTCACCCAGAGCGGGTGTA
AGGCCTTTGCGGGTGCCTCTCTGTGCGGCCGCGAGCGTCTCAGGAGT-CGGGTTGTTTGG
GAATGCAGCCCAAAGCGGGTGGTAAACTCCATCTA
>7254-1.K1_785
CGCACATGGCGGCCTC-GGG-TCCATCCCGAGGCCACGCCCG-TCTGAGGGTCGGCGAGT
CAGACAAGCTATCGCCTCCAATTCTTGGCCAGCAGGTCCCGTGCTTGAAAGCGATTTCCT
-CCCACC-AGTCTTTTCGCACCCTTTCCCGCTCTGGAAAGTGACGATTAGATGGGAGGAA
TCGCCGTATGGTCGGTACCGTGGAGGCGCTTTGGGTTTTCGCGGATCTTATGTCGATCCC
CGTGACTTCAAGTTTACGCCGCGCCGTCCGCAGTCTCGCTAGCTTCGGTGCAAGGAACAG
CTCTGACCCGAAAATATACCATGCTCTCTGGTTTATTTTTCGTGGTCTTCCGCGCACCTT
GATCAGCGAGGCAGCAATTTCATTTCTCTTGACCTACCGACGCCGCCGCCGACGTGCTGG
ACTCGGATTGATCGGATATCATCGAGCCGACGGCGTGCTGGACGGCAGAGGGACCGTGGG
AGTGAAAGTGAAAGTGGCGACGCCCACAGGTTATGGGGA-GGCAA--GCGCGTACCGTGT
TCGCTTTTCCCGTATCCGACCTCAGATCGGACGAGATTACCCGCTGAATTAAAGCATTTA
ACTAAGCGGAGGAAAAGAAACTAACAAGGATTCCCCCAGTAACGGCGAGTGAAGCGGGAA
TAGCCCAGCACCGAATCCCTCAGTGTCATGCTGACGGGAACTGTGGTGTGTGGGACGCCA
CCAGTCGCATCAGAGGGCGCCGAAGTCCTCCTGATCGGGGCTTCACCCAGAGCGGGTGTA
AGGCCTTTGCGGGTGCCTCTCTGTGCGGCCGCGAGCGTCTCAGGAGT-CGGGTTGTTTGG
GAATGCAGCCCAAAGCGGGTGGTAAACTCCATCTA
>7254-2.K2_785
CGCACATGGCGGCCTC-GGG-TCCATCCCGAGGCCACGCCCG-TCTGAGGGTCGGCGAGT
CAGACAAGCTATCGCCTCCAATTCTTGGCCAGCAGGTCCCGTGCTTGAAAGCGATTTCCT
-CCCACC-AGTCTTTTCGCACCCTTTCCCGCTCTGGAAAGTGACGATTAGATGGGAGGAA
TCGCCGTATGGTCGGTACCGTGGAGGCGCTTTGGGTTTTCGCGGATCTTATGTCGATCCC
CGTGACTTCAAGTTTACGCCGCGCCGTCCGCAGTCTCGCTAGCTTCGGTGCAAGGAACAG
CTCTGACCCGAAAATATACCATGCTCTCTGGTTTATTTTTCGTGGTCTTCCGCGCACCTT
GATCAGCGAGGCAGCAATTTCATTTCTCTTGACCTACCGACGCCGCCGCCGACGTGCTGG
ACTCGGATTGATCGGATATCATCGAGCCGACGGCGTGCTGGACGGCAGAGGGACCGTGGG
AGTGAAAGTGAAAGTGGCGACGCCCACAGGTTATGGGGA-GGCAA--GCGCGTACCGTGT
TCGCTTTTCCCGTATCCGACCTCAGATCGGACGAGATTACCCGCTGAATTAAAGCATTTA
ACTAAGCGGAGGAAAAGAAACTAACAAGGATTCCCCCAGTAACGGCGAGTGAAGCGGGAA
TAGCCCAGCACCGAATCCCTCAGTGTCATGCTGACAGGAACTGTGGTGTGTGGGACGCCA
CCAGTCGCATCAGAGGGCGCCGAAGTCCTCCTGATCGGGGCTTCACCCAGAGCGGGTGTA
AGGCCTTTGCGGGTGCCTCTCTGTGCGGCCGCGAGCGTCTCAGGAGT-CGGGTTGTTTGG
GAATGCAGCCCAAAGCGGGTGGTAAACTCCATCTA
>7254-3.K3_785
CGCACATGGCGGCCTC-GGG-TCCATCCCGAGGCCACGCCCG-TCTGAGGGTCGGCGATT
CTGACAAGCTATCGCCTCCAATTCTTGGCCAGCAGGTCCCGTGCTTGAAAGCGATTTCCT
-CCCACC-AGTCTTTTCGCACCCTTTCCCGCTCTGGAAAGTGACGATTAGATGGGAGGAA
TCGCCGTATGGTCGGTACCGTGGAGGCGCTTTGGGTTTTCGCGGATCTCGTGTCGATCCC
CGTGACTTCAAGTTTACGCCGCGCCGTCCGCAGTCTCGCTAGCTTCGGTGCAAGGAACAG
CTCTGACCCGAAAATATACCATGCTCTCTGGTTTATTTTTCGTGGTCTTCCGCGCACCTT
GATCAGCGAGGCAGCAATTTCATTTCTCTTGACCTACCGACGCCGCCGCCGACGTGCTGG
ACTCGGATTGATCGGATATCATCGAGCCGACGGCGTGCTGGACGGCAGAGGGACCGTGGG
AG-AAAAGTGAAAGTGGCGACGCCCACAGGTTATGGGGA-GGCAA--GCGCGTACCGTGT
TCGCTTTTCCCGTATCCGACCTCAGATCGGACGAGATTACCCGCTGAATTAAAGCATTTA
ACTAAGCGGAGGAAAAGAAACTAACAAGGATTCCCCCAGTAACGGCGAGTGAAGCGGGAA
TAGCCCAGCACCGAATCCCTCAGTGTCATGCTGACGGGAACTGTGGTGTGTGGGACGCCA
CCAGTCGCATCAGAGGGCGCCGAAGTCCTCCTGATCGGGGCTTCACCCAGAGCGGGTGTA
AGGCCTTTGCGGGTGCCTCTCTGTGCGGCCGCGAGCGTCTCAGGAGT-CGGGTTGTTTGG
GAATGCAGCCCAAAGCGGGTGGTAAACTCCATCTA
>7255-1.K1_785
CGCACATGGCGGCCTC-GGG-TCCATCCCGAGGCCACGCCCG-TCTGAGGGTCGGCGAGT
CAGACAAGCTATCGCCTCCAATTCTTGGCCAGCAGGTCCCGTGCTTGAAAGCGATTTCCT
-CCCACC-AGTCTTTTCGCACCCTTTCCCGCTCTGGAAAGTGACGATTAGATGGGAGGAA
TCGCCGTATGGTCGGTACCGTGGAGGCGCTTTGGGTTTTCGCGGATCTTATGTCGATCCC
CGTGACTTCAAGTTTACGCCGCGCCGTCCGCAGTCTCGCTAGCTTCGGTGCAAGGAACAG
CTCTGACCCGAAAATATACCATGCTCTCTGGTTTATTTTTCGTGGTCTTCCGCGCACCTT
GATCAGCGAGGCAGCAATTTCATTTCTCTTGACCTACCGACGCCGCCGCCGACGTGCTGG
ACTCGGATTGATCGGATATCATCGAGCCGACGGCGTGCTGGACGGCAGAGGGACCGTGGG
AGTGAAAGTGAAAGTGGCGACGCCCACAGGTTATGGGGA-GGCAA--GCGCGTACCGTGT
TCGCTTTTCCCGTATCCGACCTCAGATCGGACGAGATTACCCGCTGAATTAAAGCATTTA
ACTAAGCGGAGGAAAAGAAACTAACAAGGATTCCCCCAGTAACGGCGAGTGAAGCGGGAA
TAGCCCAGCACCGAATCCCTCAGTGTCATGCTGACGGGAACTGTGGTGTGTGGGACGCCA
CCAGTCGCATCAGAGGGCGCCGAAGTCCTCCTGATCGGGGCTTCACCCAGAGCGGGTGTA
AGGCCTTTGCGGGTGCCTCTCTGTGCGGCCGCGAGCGTCTCAGGAGT-CGGGTTGTTTGG
GAATGCAGCCCAAAGCGGGTGGTAAACTCCATCTA
>7255-2.K2_785
CGCACATGGCGGCCTC-GGG-TCCATCCCGAGGCCACGCCCG-TCTGAGGGTCGGCGAGT
CAGACAAGCTATCGCCTCCAATTCTTGGCCAGCAGGTCCCGTGCTTGAAAGCGATTTCCT
-CCCACC-AGTCTTTTCGCACCCTTTCCCGCTCTGGAAAGTGACGATTAGATGGGAGGAA
TCGCCGTATGGTCGGTACCGTGGAGGCGCTTTGGGTTTTCGCGGATCTTATGTCGATCCC
CGTGACTTCAAGTTTACGCCGCGCCGTCCGCAGTCTCGCTAGCTTCGGTGCAAGGAACAG
CTCTGACCCGAAAATATACCATGCTCTCTGGTTTATTTTTCGTGGTCTTCCGCGCACCTT
GATCAGCGAGGCAGCAATTTCATTTCTCTTGACCTACCGACGCCGCCGCCGACGTGCTGG
ACTCGGATTGATCGGATATCATCGAGCCGACGGCGTGCTGGACGGCAGAGGGACCGTGGG
AG-AAAAGTGAAAGTGGCGACGCCCACAGGTTATGGGGA-GGCAA--GCGCGTACCGTGT
TCGCTTTTCCCGTATCCGACCTCAGATCGGACGAGATTACCCGCTGAATTAAAGCATTTA
ACTAAGCGGAGGAAAAGAAACTAACAAGGATTCCCCCAGTAACGGCGAGTGAAGCGGGAA
TAGCCCAGCACCGAATCCCTCAGTGTCATGCTGACGGGAACTGTGGTGTGTGGGACGCCA
CCAGTCGCATCAGAGGGCGCCGAAGTCCTCCTGATCGGGGCTTCACCCAGAGCGGGTGTA
AGGCCTTTGCGGGTGCCTCTCTGTGCGGCCGCGAGCGTCTCAGGAGT-CGGGTTGTTTGG
GAATGCAGCCCAAAGCGGGTGGTAAACTCCATCTA
>7256-1.K1_785
CGCACATGGCGGCCTC-GGG-TCCATCCCGAGGCCACGCCCG-TCTGAGGGTCGGCGAGT
CAGACAAGCTATCGCCTCCAATTCTTGGCCAGCAGGTCCCGTGCTTGAAAGCGATTTCCT
-CCCACC-AGTCTTTTCGCACCCTTTCCCGCTCTGGAAAGTGACGATTAGATGGGAGGAA
TCGCCGTATGGTCGGTACCGTGGAGGCGCTTTGGGTTTTCGCGGATCTTATGTCGATCCC
CGTGACTTCAAGTTTACGCCGCGCCGTCCGCAGTCTCGCTAGCTTCGGTGCAAGGAACAG
CTCTGACCCGAAAATATACCATGCTCTCTGGTTTATTTTTCGTGGTCTTCCGCGCACCTT
GATCAGCGAGGCAGCAATTTCATTTCTCTTGACCTACCGACGCCGCCGCCGACGTGCTGG
ACTCGGATTGATCGGATATCATCGAGCCGACGGCGTGCTGGACGGCAGAGGGACCGTGGG
AGTGAAAGTGAAAGTGGCGACGCCCACAGGTTATGGGGA-GGCAA--GCGCGTACCGTGT
TCGCTTTTCCCGTATCCGACCTCAGATCGGACGAGATTACCCGCTGAATTAAAGCATTTA
ACTAAGCGGAGGAAAAGAAACTAACAAGGATTCCCCCAGTAACGGCGAGTGAAGCGGGAA
TAGCCCAGCACCGAATCCCTCAGTGTCATGCTGACGGGAACTGTGGTGTGTGGGACGCCA
CCAGTCGCATCAGAGGGCGCCGAAGTCCTCCTGATCGGGGCTTCACCCAGAGCGGGTGTA
AGGCCTTTGCGGGTGCCTCTCTGTGCGGCCGCGAGCGTCTCAGGAGT-CGGGTTGTTTGG
GAATGCAGCCCAAAGCGGGTGGTAAACTCCATCTA
>7256-2.K2_785
CGCACATGGCGGCCTC-GGG-TCCATCCCGAGGCCACGCCCG-TCTGAGGGTCGGCGAGT
CAGACAAGCTATCGCCTCCAATTCTTGGCCAGCAGGTCCCGTGCTTGAAAGCGATTTCCT
-CCCACC-AGTCTTTTCGCACCCTTTCCCGCTCTGGAAAGTGACGATTAGATGGGAGGAA
TCGCCGTATGGTCGGTACCGTGGAGGCGCTTTGGGTTTTCGCGGATCTTATGTCGATCCC
CGTGACTTCAAGTTTACGCCGCGCCGTCCGCAGTCTCGCTAGCTTCGGTGCAAGGAACAG
CTCTGACCCGAAAATATACCATGCTCTCTGGTTTATTTTTCGTGGTCTTCCGCGCACCTT
GATCAGCGAGGCAGCAATTTCATTTCTCTTGACCTACCGACGCCGCCGCCGACGTGCTGG
ACTCGGATTGATCGGATATCATCGAGCCGACGGCGTGCTGGACGGCAGAGGGACCGTGGG
AGTGAAAGTGAAAGTGGCGACGCCCACAGGTTATGGGGAGGGCAA--GCGCGTACCGTGT
TCGCTTTTCCCGTATCCGACCTCAGATCGGACGAGATTACCCGCTGAATTAAAGCATTTA
ACTAAGCGGAGGAAAAGAAACTAACAAGGATTCCCCCAGTAACGGCGAGTGAAGCGGGAA
TAGCCCAGCACCGAATCCCTCAGTGTCATGCTGACGGGAACTGTGGTGTGTGGGACGCCA
CCAGTCGCATCAGAGGGCGCCGAAGTCCTCCTGATCGGGGCTTCACCCAGAGCGGGTGTA
AGGCCTTTGCGGGTGCCTCTCTGTGCGGCCGCGAGCGTCTCAGGAGT-CGGGTTGTTTGG
GAATGCAGCCCAAAGCGGGTGGTAAACTCCATCTA
>7257_785
CGCACATGGCGGCCTC-GGG-TCCATCCCGAGGCCACGCCCG-TCTGAGGGTCGGCGAGT
CAGACAAGCTATCGCCTCCAATTCTTGGCCAGCAGGTCCCGTGCTTGAAAGCGATTTCCT
-CCCACC-AGTCTTTTCGCACCCTTTCCCGCTCTGGAAAGTGACGATTAGATGGGAGGAA
TCGCCGTATGGTCGGTACCGTGGAGGCGCTTTGGGTTTTCGCGGATCTTATGTCGATCCC
CGTGACTTCAAGTTTACGCCGCGCCGTCCGCAGTCTCGCTAGCTTCGGTGCAAGGAACAG
CTCTGACCCGAAAATATACCATGCTCTCTGGTTTATTTTTCGTGGTCTTCCGCGCACCTT
GATCAGCGAGGCAGCAATTTCATTTCTCTTGACCTACCGACGCCGCCGCCGACGTGCTGG
ACTCGGATTGATCGGATATCATCGAGCCGACGGCGTGCTGGACGGCAGAGGGACCGTGGG
AGTGAAAGTGAAAGTGGCGACGCCCACAGGTTATGGGGA-GGCAA--GCGCGTACCGTGT
TCGCTTTTCCCGTATCCGACCTCAGATCGGACGAGATTACCCGCTGAATTAAAGCATTTA
ACTAAGCGGAGGAAAAGAAACTAACAAGGATTCCCCCAGTAACGGCGAGTGAAGCGGGAA
TAGCCCAGCACCGAATCCCTCAGTGTCATGCTGACGGGAACTGTGGTGTGTGGGACGCCA
CCAGTCGCATCAGAGGGCGCCGAAGTCCTCCTGATCGGGGCTTCACCCAGAGCGGGTGTA
AGGCCTTTGCGGGTGCCTCTCTGTGCGGCCGCGAGCGTCTCAGGAGT-CGGGTTGTTTGG
GAATGCAGCCCAAAGCGGGTGGTAAACTCCATCTA
>7258_785
CGCACATGGCGGCCTC-GGG-TCCATCCCGAGGCCACGCCCG-TCTGAGGGTCGGCGAGT
CAGACAAGCTATCGCCTCCAATTCTTGGCCAGCAGGTCCCGTGCTTGAAAGCGATTTCCT
-CCCACC-AGTCTTTTCGCACCCTTTCCCGCTCTGGAAAGTGACGATTAGATGGGAGGAA
TCGCCGTATGGTCGGTACCGTGGAGGCGCTTTGGGTTTTCGCGGATCTTATGTCGATCCC
CGTGACTTCAAGTTTACGCCGCGCCGTCCGCAGTCTCGCTAGCTTCGGTGCAAGGAACAG
CTCTGACCCGAAAATATACCATGCTCTCTGGTTTATTTTTCGTGGTCTTCCGCGCACCTT
GATCAGCGAGGCAGCAATTTCATTTCTCTTGACCTACCGACGCCGCCGCCGACGTGCTGG
ACTCGGATTGATCGGATATCATCGAGCCGACGGCGTGCTGGACGGCAGAGGGACCGTGGG
AGTGAAAGTGAAAGTGGCGACGCCCACAGGTTATGGGGA-GGCAA--GCGCGTACCGTGT
TCGCTTTTCCCGTATCCGACCTCAGATCGGACGAGATTACCCGCTGAATTAAAGCATTTA
ACTAAGCGGAGGAAAAGAAACTAACAAGGATTCCCCCAGTAACGGCGAGTGAAGCGGGAA
TAGCCCAGCACCGAATCCCTCAGTGTCATGCTGACGGGAACTGTGGTGTGTGGGACGCCA
CCAGTCGCATCAGAGGGCGCCGAAGTCCTCCTGATCGGGGCTTCACCCAGAGCGGGTGTA
AGGCCTTTGCGGGTGCCTCTCTGTGCGGCCGCGAGCGTCTCAGGAGT-CGGGTTGTTTGG
GAATGCAGCCCAAAGCGGGTGGTAAACTCCATCTA
>7259-1.K1_785
CGCACATGGCGGCCTC-GGG-TCCATCCCGAGGCCACGCCCG-TCTGAGGGTCGGCGAGT
CAGACAAGCTATCGCCTCCAATTCTTGGCCAGCAGGTCCCGTGCTTGAAAGCGATTTCCT
-CCCACC-AGTCTTTTCGCACCCTTTCCCGCTCTGGAAAGTGACGATTAGATGGGAGGAA
TCGCCGTATGGTCGGTACCGTGGAGGCGCTTTGGGTTTTCGCGGATCTTATGTCGATCCC
CGTGACTTCAAGTTTACGCCGCGCCGTCCGCAGTCTCGCTAGCTTCGGTGCAAGGAACAG
CTCTGACCCGAAAATATACCATGCTCTCTGGTTTATTTTTCGTGGTCTTCCGCGCACCTT
GATCAGCGAGGCAGCAATTTCATTTCTCTTGACCTACCGACGCCGCCGCCGACGTGCTGG
ACTCGGATTGATCGGATATCATCGAGCCGACGGCGTGCTGGACGGCAGAGGGACCGTGGG
AGTGAAAGTGAAAGTGGCGACGCCCACAGGTTATGGGGA-GGCAA--GCGCGTACCGTGT
TCGCTTTTCCCGTATCCGACCTCAGATCGGACGAGATTACCCGCTGAATTAAAGCATTTA
ACTAAGCGGAGGAAAAGAAACTAACAAGGATTCCCCCAGTAACGGCGAGTGAAGCGGGAA
TAGCCCAGCACCGAATCCCTCAGTGTCATGCTGACGGGAACTGTGGTGTGTGGGACGCCA
CCAGTCGCATCAGAGGGCGCCGAAGTCCTCCTGATCGGGGCTTCACCCAGAGCGGGTGTA
AGGCCTTTGCGGGTGCCTCTCTGTGCGGCCGCGAGCGTCTCAGGAGT-CGGGTTGTTTGG
GAATGCAGCCCAAAGCGGGTGGTAAACTCCATCTA
>7259-2.K2_785
CGCACATGGCGGCCTC-GGG-TCCATCCCGAGGCCACGCCCG-TCTGAGGGTCGGCGAGT
CAGACAAGCTATCGCCTCCAATTCTTGGCCAGCAGGTCCCGTGCTTGAAAGCGATTTCCT
-CCCACC-AGTCTTTTCGCACCCTTTCCCGCTCTGGAAAGTGACGATTAGATGGGAGGAA
TCGCCGTATGGTCGGTACCGTGGAGGCGCTTTGGGTTTTCGCGGATCTTATGTCGATCCC
CGTGACTTCAAGTTTACGCCGCGCCGTCCGCAGTCTCGCTAGCTTCGGTGCAAGGAACAG
CTCTGACCCGAAAATATACCATGCTCTCTGGTTTATTTTTCGTGGTCTTCCGCGCACCTT
GATCAGCGAGGCAGCAATTTCATTTCTCTTGACCTACCGACGCCGCCGCCGACGTGCTGG
ACTCGGATTGATCGGATATCATCGAGCCGACGGCGTGCTGGACGGCAGAGGGACCGTGGG
AG-AAAAGTGAAAGTGGCGACGCCCACAGGTTATGGGGA-GGCAA--GCGCGTACCGTGT
TCGCTTTTCCCGTATCCGACCTCAGATCGGACGAGATTACCCGCTGAATTAAAGCATTTA
ACTAAGCGGAGGAAAAGAAACTAACAAGGATTCCCCCAGTAACGGCGAGTGAAGCGGGAA
TAGCCCAGCACCGAATCCCTCAGTGTCATGCTGACGGGAACTGTGGTGTGTGGGACGCCA
CCAGTCGCATCAGAGGGCGCCGAAGTCCTCCTGATCGGGGCTTCACCCAGAGCGGGTGTA
AGGCCTTTGCGGGTGCCTCTCTGTGCGGCCGCGAGCGTCTCAGGAGT-CGGGTTGTTTGG
GAATGCAGCCCAAAGCGGGTGGTAAACTCCATCTA
>7260-1.K1_785
CGCACATGGCGGCCTC-GGG-TCCATCCCGAGGCCACGCCCG-TCTGAGGGTCGGCGAGT
CAGACAAGCTATCGCCTCCAATTCTTGGCCAGCAGGTCCCGTGCTTGAAAGCGATTTCCT
-CCCACC-AGTCTTTTCGCACCCTTTCCCGCTCTGGAAAGTGACGATTAGATGGGAGGAA
TCGCCGTATGGTCGGTACCGTGGAGGCGCTTTGGGTTTTCGCGGATCTTATGTCGATCCC
CGTGACTTCAAGTTTACGCCGCGCCGTCCGCAGTCTCGCTAGCTTCGGTGCAAGGAACAG
CTCTGACCCGAAAATATACCATGCTCTCTGGTTTATTTTTCGTGGTCTTCCGCGCACCTT
GATCAGCGAGGCAGCAATTTCATTTCTCTTGACCTACCGACGCCGCCGCCGACGTGCTGG
ACTCGGATTGATCGGATATCATCGAGCCGACGGCGTGCTGGACGGCAGAGGGACCGTGGG
AGTGAAAGTGAAAGTGGCGACGCCCACAGGTTATGGGGAGGGCAA--GCGCGTACCGTGT
TCGCTTTTCCCGTATCCGACCTCAGATCGGACGAGATTACCCGCTGAATTAAAGCATTTA
ACTAAGCGGAGGAAAAGAAACTAACAAGGATTCCCCCAGTAACGGCGAGTGAAGCGGGAA
TAGCCCAGCACCGAATCCCTCAGTGTCATGCTGACGGGAACTGTGGTGTGTGGGACGCCA
CCAGTCGCATCAGAGGGCGCCGAAGTCCTCCTGATCGGGGCTTCACCCAGAGCGGGTGTA
AGGCCTTTGCGGGTGCCTCTCTGTGCGGCCGCGAGCGTCTCAGGAGT-CGGGTTGTTTGG
GAATGCAGCCCAAAGCGGGTGGTAAACTCCATCTA
>7260-2.K2_785
CGCACATGGCGGCCTC-GGG-TCCATCCCGAGGCCACGCCCG-TCTGAGGGTCGGCGAGT
CAGACAAGCTATCGCCTCCAATTCTTGGCCAGCAGGTCCCGTGCTTGAAAGCGATTTCCT
-CCCACC-AGTCTTTTCGCACCCTTTCCCGCTCTGGAAAGTGACGATTAGATGGGAGGAA
TCGCCGTATGGTCGGTACCGTGGAGGCGCTTTGGGTTTTCGCGGATCTTATGTCGATCCC
CGTGACTTCAAGTTTACGCCGCGCCGTCCGCAGTCTCGCTAGCTTCGGTGCAAGGAACAG
CTCTGACCCGAAAATATACCATGCTCTCTGGTTTATTTTTCGTGGTCTTCCGCGCACCTT
GATCAGCGAGGCAGCAATTTCATTTCTCTTGACCTACCGACGCCGCCGCCGACGTGCTGG
ACTCGGATTGATCGGATATCATCGAGCCGACGGCGTGCTGGACGGCAGAGGGACCGTGGG
AGTGAAAGTGAAAGTGGCGACGCCCACAGGTTATGGGGA-GGCAA--GCGCGTACCGTGT
TCGCTTTTCCCGTATCCGACCTCAGATCGGACGAGATTACCCGCTGAATTAAAGCATTTA
ACTAAGCGGAGGAAAAGAAACTAACAAGGATTCCCCCAGTAACGGCGAGTGAAGCGGGAA
TAGCCCAGCACCGAATCCCTCAGTGTCATGCTGACGGGAACTGTGGTGTGTGGGACGCCA
CCAGTCGCATCAGAGGGCGCCGAAGTCCTCCTGATCGGGGCTTCACCCAGAGCGGGTGTA
AGGCCTTTGCGGGTGCCTCTCTGTGCGGCCGCGAGCGTCTCAGGAGT-CGGGTTGTTTGG
GAATGCAGCCCAAAGCGGGTGGTAAACTCCATCTA
>7261-1.K1_785
CGCACATGGCGGCCTC-GGG-TCCATCCCGAGGCCACGCCCG-TCTGAGGGTCGGCGAGT
CAGACAAGCTATCGCCTCCAATTCTTGGCCAGCAGGTCCCGTGCTTGAAAGCGATTTCCT
-CCCACC-AGTCTTTTCGCACCCTTTCCCGCTCTGGAAAGTGACGATTAGATGGGAGGAA
TCGCCGTATGGTCGGTACCGTGGAGGCGCTTTGGGTTTTCGCGGATCTTATGTCGATCCC
CGTGACTTCAAGTTTACGCCGCGCCGTCCGCAGTCTCGCTAGCTTCGGTGCAAGGAACAG
CTCTGACCCGAAAATATACCATGCTCTCTGGTTTATTTTTCGTGGTCTTCCGCGCACCTT
GATCAGCGAGGCAGCAATTTCATTTCTCTTGACCTACCGACGCCGCCGCCGACGTGCTGG
ACTCGGATTGATCGGATATCATCGAGCCGACGGCGTGCTGGACGGCAGAGGGACCGTGGG
AGTGAAAGTGAAAGTGGCGACGCCCACAGGTTATGGGGA-GGCAA--GCGCGTACCGTGT
TCGCTTTTCCCGTATCCGACCTCAGATCGGACGAGATTACCCGCTGAATTAAAGCATTTA
ACTAAGCGGAGGAAAAGAAACTAACAAGGATTCCCCCAGTAACGGCGAGTGAAGCGGGAA
TAGCCCAGCACCGAATCCCTCAGTGTCATGCTGACGGGAACTGTGGTGTGTGGGACGCCA
CCAGTCGCATCAGAGGGCGCCGAAGTCCTCCTGATCGGGGCTTCACCCAGAGCGGGTGTA
AGGCCTTTGCGGGTGCCTCTCTGTGCGGCCGCGAGCGTCTCAGGAGT-CGGGTTGTTTGG
GAATGCAGCCCAAAGCGGGTGGTAAACTCCATCTA
>7261-2.K2_785
CGCACATGGCGGCCTC-GGG-TCCATCCCGAGGCCACGCCCG-TCTGAGGGTCGGCGAGT
CAGACAAGCTATCGCCTCCAATTCTTGGCCAGCAGGTCCCGTGCTTGAAAGCGATTTCCT
-CCCACC-AGTCTTTTCGCACCCTTTCCCGCTCTGGAAAGTGACGATTAGATGGGAGGAA
TCGCCGTATGGTCGGTACCGTGGAGGCGCTTTGGGTTTTCGCGGATCTTATGTCGATCCC
CGTGACTTCAAGTTTACGCCGCGCCGTCCGCAGTCTCGCTAGCTTCGGTGCAAGGAACAG
CTCTGACCCGAAAATATACCATGCTCTCTGGTTTATTTTTCGTGGTCTTCCGCGCACCTT
GATCAGCGAGGCAGCAATTTCATTTCTCTTGACCTACCGACGCCGCCGCCGACGTGCTGG
ACTCGGATTGATCGGATATCATCGAGCCGACGGCGTGCTGGACGGCAGAGGGACCGTGGG
AGTGAAAGTGAAAGTGGCGACGCCCACAGGTTATGGGGAGGGCAA--GCGCGTACCGTGT
TCGCTTTTCCCGTATCCGACCTCAGATCGGACGAGATTACCCGCTGAATTAAAGCATTTA
ACTAAGCGGAGGAAAAGAAACTAACAAGGATTCCCCCAGTAACGGCGAGTGAAGCGGGAA
TAGCCCAGCACCGAATCCCTCAGTGTCATGCTGACGGGAACTGTGGTGTGTGGGACGCCA
CCAGTCGCATCAGAGGGCGCCGAAGTCCTCCTGATCGGGGCTTCACCCAGAGCGGGTGTA
AGGCCTTTGCGGGTGCCTCTCTGTGCGGCCGCGAGCGTCTCAGGAGT-CGGGTTGTTTGG
GAATGCAGCCCAAAGCGGGTGGTAAACTCCATCTA
>7262-1.K1_785
CGCACATGGCGGCCTC-GGG-TCCATCCCGAGGCCACGCCCG-TCTGAGGGTCGGCGAGT
CAGACAAGCTATCGCCTCCAATTCTTGGCCAGCAGGTCCCGTGCTTGAAAGCGATTTCCT
-CCCACC-AGTCTTTTCGCACCCTTTCCCGCTCTGGAAAGTGACGATTAGATGGGAGGAA
TCGCCGTATGGTCGGTACCGTGGAGGCGCTTTGGGTTTTCGCGGATCTTATGTCGATCCC
CGTGACTTCAAGTTTACGCCGCGCCGTCCGCAGTCTCGCTAGCTTCGGTGCAAGGAACAG
CTCTGACCCGAAAATATACCATGCTCTCTGGTTTATTTTTCGTGGTCTTCCGCGCACCTT
GATCAGCGAGGCAGCAATTTCATTTCTCTTGACCTACCGACGCCGCCGCCGACGTGCTGG
ACTCGGATTGATCGGATATCATCGAGCCGACGGCGTGCTGGACGGCAGAGGGACCGTGGG
AGTGAAAGTGAAAGTGGCGACGCCCACAGGTTATGGGGAGGGCAA--GCGCGTACCGTGT
TCGCTTTTCCCGTATCCGACCTCAGATCGGACGAGATTACCCGCTGAATTAAAGCATTTA
ACTAAGCGGAGGAAAAGAAACTAACAAGGATTCCCCCAGTAACGGCGAGTGAAGCGGGAA
TAGCCCAGCACCGAATCCCTCAGTGTCATGCTGACGGGAACTGTGGTGTGTGGGACGCCA
CCAGTCGCATCAGAGGGCGCCGAAGTCCTCCTGATCGGGGCTTCACCCAGAGCGGGTGTA
AGGCCTTTGCGGGTGCCTCTCTGTGCGGCCGCGAGCGTCTCAGGAGT-CGGGTTGTTTGG
GAATGCAGCCCAAAGCGGGT---------------
>7262-2.K2_785
CGCACATGGCGGCCTC-GGG-TCCATCCCGAGGCCACGCCCG-TCTGAGGGTCGGCGAGT
CAGACAAGCTATCGCCTCCAATTCTTGGCCAGCAGGTCCCGTGCTTGAAAGCGATTTCCT
-CCCACC-AGTCTTTTCGCACCCTTTCCCGCTCTGGAAAGTGACGATTAGATGGGAGGAA
TCGCCGTATGGTCGGTACCGTGGAGGCGCTTTGGGTTTTCGCGGATCTTATGTCGATCCC
CGTGACTTCAAGTTTACGCCGCGCCGTCCGCAGTCTCGCTAGCTTCGGTGCAAGGAACAG
CTCTGACCCGAAAATATACCATGCTCTCTGGTTTATTTTTCGTGGTCTTCCGCGCACCTT
GATCAGCGAGGCAGCAATTTCATTTCTCTTGACCTACCGACGCCGCCGCCGACGTGCTGG
ACTCGGATTGATCGGATATCATCGAGCCGACGGCGTGCTGGACGGCAGAGGGACCGTGGG
AGTGAAAGTGAAAGTGGCGACGCCCACAGGTTATGGGGA-GGCAA--GCGCGTACCGTGT
TCGCTTTTCCCGTATCCGACCTCAGATCGGACGAGATTACCCGCTGAATTAAAGCATTTA
ACTAAGCGGAGGAAAAGAAACTAACAAGGATTCCCCCAGTAACGGCGAGTGAAGCGGGAA
TAGCCCAGCACCGAATCCCTCAGTGTCATGCTGACGGGAACTGTGGTGTGTGGGACGCCA
CCAGTCGCATCAGAGGGCGCCGAAGTCCTCCTGATCGGGGCTTCACCCAGAGCGGGTGTA
AGGCCTTTGCGGGTGCCTCTCTGTGCGGCCGCGAGCGTCTCAGGAGT-CGGGTTGTTTGG
GAATGCAGCCCAAAGCGGGT---------------
>7263_784
CGCACATGGCGGCCTC-GGG-TCCATCCCGAGGCCACGCCCG-TCTGAGGGTCGGCGAGT
CAGACAAGCTATCGCCTCCAATTCTTGGCCAGCAGGTCCCGTGCTTGAAAGCGATTTCCT
-CCCACC-AGTCTTTTCGCACCCTTTCCCGCTCTGGAAAGTGACGATTAGATGGGAGGAA
TCGCCGTATGGTCGGTACCGTGGAGGCGCTTTGGGTTTTCGCGGATCTTATGTCGATCCC
CGTGACTTCAAGTTTACGCCGCGCCGTCCGCAGTCTCGCTAGCTTCGGTGCAAGGAACAG
CTCTGACCCGAAAATATACCATGCTCTCTGGTTTATTTTTCGTGGTCTTCCGCGCACCTT
GATCAGCGAGGCAGCAATTTCATTTCTCTTGACCTACCGACGCCGCCGCCGACGTGCTGG
ACTCGGATTGATCGGATATCATCGAGCCGACGGCGTGCTGGACGGCAGAGGGACCGTGGG
AGTGAAAGTGAAAGTGGCGACGCCCACAGGTTATGGGGA-GGCAA--GCGCGTACCGTGT
TCGCTTTTCCCGTATCCGACCTCAGATCGGACGAGATTACCCGCTGAATTAAAGCATTTA
ACTAAGCGGAGGAAAAGAAACTAACAAGGATTCCCCCAGTAACGGCGAGTGAAGCGGGAA
TAGCCCAGCACCGAATCCCTCAGTGTCATGCTGACGGGAACTGTGGTGTGTGGGACGCCA
CCAGTCGCATCAGAGGGCGCCGAAGTCCTCCTGATCGGGGCTTCACCCAGAGCGGGTGTA
AGGCCTTTGCGGGTGCCTCTCTGTGCGGCCGCGAGCGTCTCAGGAGT-CGGGTTGTTTGG
GAATGCAGCCCAAAGCGGGTGGTAAACTCCATCTA
>7264-1.K1_784
CGCACATGGCGGCCTC-GGG-TCCATCCCGAGGCCACGCCCG-TCTGAGGGTCGGCGAGT
CAGACAAGCTATCGCCTCCAATTCTTGGCCAGCAGGTCCCGTGCTTGAAAGCGATTTCCT
-CCCACC-AGTCTTTTCGCACCCTTTCCCGCTCTGGAAAGTGACGATTAGATGGGAGGAA
TCGCCGTATGGTCGGTACCGTGGAGGCGCTTTGGGTTTTCGCGGATCTTATGTCGATCCC
CGTGACTTCAAGTTTACGCCGCGCCGTCCGCAGTCTCGCTAGCTTCGGTGCAAGGAACAG
CTCTGACCCGAAAATATACCATGCTCTCTGGTTTATTTTTCGTGGTCTTCCGCGCACCTT
GATCAGCGAGGCAGCAATTTCATTTCTCTTGACCTACCGACGCCGCCGCCGACGTGCTGG
ACTCGGATTGATCGGATATCATCGAGCCGACGGCGTGCTGGACGGCAGAGGGACCGTGGG
AGTGAAAGTGAAAGTGGCGACGCCCACAGGTTATGGGGAGGGCAA--GCGCGTACCGTGT
TCGCTTTTCCCGTATCCGACCTCAGATCGGACGAGATTACCCGCTGAATTAAAGCATTTA
ACTAAGCGGAGGAAAAGAAACTAACAAGGATTCCCCCAGTAACGGCGAGTGAAGCGGGAA
TAGCCCAGCACCGAATCCCTCAGTGTCATGCTGACGGGAACTGTGGTGTGTGGGACGCCA
CCAGTCGCATCAGAGGGCGCCGAAGTCCTCCTGATCGGGGCTTCACCCAGAGCGGGTGTA
AGGCCTTTGCGGGTGCCTCTCTGTGCGGCCGCGAGCGTCTCAGGAGT-CGGGTTGTTTGG
GAATGCAGCCCAAAGCGGGTGGTAAACTCCATCTA
>7264-2.K2_784
CGCACATGGCGGCCTC-GGG-TCCATCCCGAGGCCACGCCCG-TCTGAGGGTCGGCGAGT
CAGACAAGCTATCGCCTCCAATTCTTGGCCAGCAGGTCCCGTGCTTGAAAGCGATTTCCT
-CCCACC-AGTCTTTTCGCACCCTTTCCCGCTCTGGAAAGTGACGATTAGATGGGAGGAA
TCGCCGTATGGTCGGTACCGTGGAGGCGCTTTGGGTTTTCGCGGATCTTATGTCGATCCC
CGTGACTTCAAGTTTACGCCGCGCCGTCCGCAGTCTCGCTAGCTTCGGTGCAAGGAACAG
CTCTGACCCGAAAATATACCATGCTCTCTGGTTTATTTTTCGTGGTCTTCCGCGCACCTT
GATCAGCGAGGCAGCAATTTCATTTCTCTTGACCTACCGACGCCGCCGCCGACGTGCTGG
ACTCGGATTGATCGGATATCATCGAGCCGACGGCGTGCTGGACGGCAGAGGGACCGTGGG
AGTGAAAGTGAAAGTGGCGACGCCCACAGGTTATGGGGA-GGCAA--GCGCGTACCGTGT
TCGCTTTTCCCGTATCCGACCTCAGATCGGACGAGATTACCCGCTGAATTAAAGCATTTA
ACTAAGCGGAGGAAAAGAAACTAACAAGGATTCCCCCAGTAACGGCGAGTGAAGCGGGAA
TAGCCCAGCACCGAATCCCTCAGTGTCATGCTGACGGGAACTGTGGTGTGTGGGACGCCA
CCAGTCGCATCAGAGGGCGCCGAAGTCCTCCTGATCGGGGCTTCACCCAGAGCGGGTGTA
AGGCCTTTGCGGGTGCCTCTCTGTGCGGCCGCGAGCGTCTCAGGAGT-CGGGTTGTTTGG
GAATGCAGCCCAAAGCGGGTGGTAAACTCCATCTA
>7265_784
CGCACATGGCGGCCTC-GGG-TCCATCCCGAGGCCACGCCCG-TCTGAGGGTCGGCGAGT
CAGACAAGCTATCGCCTCCAATTCTTGGCCAGCAGGTCCCGTGCTTGAAAGCGATTTCCT
-CCCACC-AGTCTTTTCGCACCCTTTCCCGCTCTGGAAAGTGACGATTAGATGGGAGGAA
TCGCCGTATGGTCGGTACCGTGGAGGCGCTTTGGGTTTTCGCGGATCTTATGTCGATCCC
CGTGACTTCAAGTTTACGCCGCGCCGTCCGCAGTCTCGCTAGCTTCGGTGCAAGGAACAG
CTCTGACCCGAAAATATACCATGCTCTCTGGTTTATTTTTCGTGGTCTTCCGCGCACCTT
GATCAGCGAGGCAGCAATTTCATTTCTCTTGACCTACCGACGCCGCCGCCGACGTGCTGG
ACTCGGATTGATCGGATATCATCGAGCCGACGGCGTGCTGGACGGCAGAGGGACCGTGGG
AGTGAAAGTGAAAGTGGCGACGCCCACAGGTTATGGGGA-GGCAA--GCGCGTACCGTGT
TCGCTTTTCCCGTATCCGACCTCAGATCGGACGAGATTACCCGCTGAATTAAAGCATTTA
ACTAAGCGGAGGAAAAGAAACTAACAAGGATTCCCCCAGTAACGGCGAGTGAAGCGGGAA
TAGCCCAGCACCGAATCCCTCAGTGTCATGCTGACGGGAACTGTGGTGTGTGGGACGCCA
CCAGTCGCATCAGAGGGCGCCGAAGTCCTCCTGATCGGGGCTTCACCCAGAGCGGGTGTA
AGGCCTTTGCGGGTGCCTCTCTGTGCGGCCGCGAGCGTCTCAGGAGT-CGGGTTGTTTGG
GAATGCAGCCCAAAGCGGGTGGTAAACTCCATCTA
>7266_784
CGCACATGGCGGCCTC-GGG-TCCATCCCGAGGCCACGCCCG-TCTGAGGGTCGGCGAGT
CAGACAAGCTATCGCCTCCAATTCTTGGCCAGCAGGTCCCGTGCTTGAAAGCGATTTCCT
-CCCACC-AGTCTTTTCGCACCCTTTCCCGCTCTGGAAAGTGACGATTAGATGGGAGGAA
TCGCCGTATGGTCGGTACCGTGGAGGCGCTTTGGGTTTTCGCGGATCTTATGTCGATCCC
CGTGACTTCAAGTTTACGCCGCGCCGTCCGCAGTCTCGCTAGCTTCGGTGCAAGGAACAG
CTCTGACCCGAAAATATACCATGCTCTCTGGTTTATTTTTCGTGGTCTTCCGCGCACCTT
GATCAGCGAGGCAGCAATTTCATTTCTCTTGACCTACCGACGCCGCCGCCGACGTGCTGG
ACTCGGATTGATCGGATATCATCGAGCCGACGGCGTGCTGGACGGCAGAGGGACCGTGGG
AGTGAAAGTGAAAGTGGCGACGCCCACAGGTTATGGGGA-GGCAA--GCGCGTACCGTGT
TCGCTTTTCCCGTATCCGACCTCAGATCGGACGAGATTACCCGCTGAATTAAAGCATTTA
ACTAAGCGGAGGAAAAGAAACTAACAAGGATTCCCCCAGTAACGGCGAGTGAAGCGGGAA
TAGCCCAGCACCGAATCCCTCAGTGTCATGCTGACGGGAACTGTGGTGTGTGGGACGCCA
CCAGTCGCATCAGAGGGCGCCGAAGTCCTCCTGATCGGGGCTTCACCCAGAGCGGGTGTA
AGGCCTTTGCGGGTGCCTCTCTGTGCGGCCGCGAGCGTCTCAGGAGT-CGGGTTGTTTGG
GAATGCAGCCCAAAGCGGGTGGTAAACTCCATCTA
>7267-1.K1_784
CGCACATGGCGGCCTC-GGG-TCCATCCCGAGGCCACGCCCG-TCTGAGGGTCGGCGAGT
CAGACAAGCTATCGCCTCCAATTCTTGGCCAGCAGGTCCCGTGCTTGAAAGCGATTTCCT
-CCCACC-AGTCTTTTCGCACCCTTTCCCGCTCTGGAAAGTGACGATTAGATGGGAGGAA
TCGCCGTATGGTCGGTACCGTGGAGGCGCTTTGGGTTTTCGCGGATCTTATGTCGATCCC
CGTGACTTCAAGTTTACGCCGCGCCGTCCGCAGTCTCGCTAGCTTCGGTGCAAGGAACAG
CTCTGACCCGAAAATATACCATGCTCTCTGGTTTATTTTTCGTGGTCTTCCGCGCACCTT
GATCAGCGAGGCAGCAATTTCATTTCTCTTGACCTACCGACGCCGCCGCCGACGTGCTGG
ACTCGGATTGATCGGATATCATCGAGCCGACGGCGTGCTGGACGGCAGAGGGACCGTGGG
AGTGAAAGTGAAAGTGGCGACGCCCACAGGTTATGGGGAGGGCAA--GCGCGTACCGTGT
TCGCTTTTCCCGTATCCGACCTCAGATCGGACGAGATTACCCGCTGAATTAAAGCATTTA
ACTAAGCGGAGGAAAAGAAACTAACAAGGATTCCCCCAGTAACGGCGAGTGAAGCGGGAA
TAGCCCAGCACCGAATCCCTCAGTGTCATGCTGACGGGAACTGTGGTGTGTGGGACGCCA
CCAGTCGCATCAGAGGGCGCCGAAGTCCTCCTGATCGGGGCTTCACCCAGAGCGGGTGTA
AGGCCTTTGCGGGTGCCTCTCTGTGCGGCCGCGAGCGTCTCAGGAGT-CGGGTTGTTTGG
GAATGCAGCCCAAAGCGGGTGGTAAACTCCATCTA
>7267-2.K7_784
CGCACATGGCGGCCTC-GGG-TCCATCCCGAGGCCACGCCCG-TCTGAGGGTCGGCGAGT
CAGACAAGCTATCGCCTCCAATTCTTGGCCAGCAGGTCCCGTGCTTGAAAGCGATTTCCT
-CCCACC-AGTCTTTTCGCACCCTTTCCCGCTCTGGAAAGTGACGATTAGATGGGAGGAA
TCGCCGTATGGTCGGTACCGTGGAGGCGCTTTGGGTTTTCGCGGATCTTATGTCGATCCC
CGTGACTTCAAGTTTACGCCGCGCCGTCCGCAGTCTCGCTAGCTTCGGTGCAAGGAACAG
CTCTGACCCGAAAATATACCATGCTCTCTGGTTTATTTTTCGTGGTCTTCCGCGCACCTT
GATCAGCGAGGCAGCAATTTCATTTCTCTTGACCTACCGACGCCGCCGCCGACGTGCTGG
ACTCGGATTGATCGGATATCATCGAGCCGACGGCGTGCTGGACGGCAGAGGGACCGTGGG
AGTGAAAGTGAAAGTGGCGACGCCCACAGGTTATGGGGA-GGCAA--GCGCGTACCGTGT
TCGCTTTTCCCGTATCCGACCTCAGATCGGACGAGATTACCCGCTGAATTAAAGCATTTA
ACTAAGCGGAGGAAAAGAAACTAACAAGGATTCCCCCAGTAACGGCGAGTGAAGCGGGAA
TAGCCCAGCACCGAATCCCTCAGTGTCATGCTGACGGGAACTGTGGTGTGTGGGACGCCA
CCAGTCGCATCAGAGGGCGCCGAAGTCCTCCTGATCGGGGCTTCACCCAGAGCGGGTGTA
AGGCCTTTGCGGGTGCCTCTCTGTGCGGCCGCGAGCGTCTCAGGAGT-CGGGTTGTTTGG
GAATGCAGCCCAAAGCGGGTGGTAAACTCCATCTA
>7268_784
CGCACATGGCGGCCTC-GGG-TCCATCCCGAGGCCACGCCCG-TCTGAGGGTCGGCGAGT
CAGACAAGCTATCGCCTCCAATTCTTGGCCAGCAGGTCCCGTGCTTGAAAGCGATTTCCT
-CCCACC-AGTCTTTTCGCACCCTTTCCCGCTCTGGAAAGTGACGATTAGATGGGAGGAA
TCGCCGTATGGTCGGTACCGTGGAGGCGCTTTGGGTTTTCGCGGATCTTATGTCGATCCC
CGTGACTTCAAGTTTACGCCGCGCCGTCCGCAGTCTCGCTAGCTTCGGTGCAAGGAACAG
CTCTGACCCGAAAATATACCATGCTCTCTGGTTTATTTTTCGTGGTCTTCCGCGCACCTT
GATCAGCGAGGCAGCAATTTCATTTCTCTTGACCTACCGACGCCGCCGCCGACGTGCTGG
ACTCGGATTGATCGGATATCATCGAGCCGACGGCGTGCTGGACGGCAGAGGGACCGTGGG
AGTGAAAGTGAAAGTGGCGACGCCCACAGGTTATGGGGAGGGCAA--GCGCGTACCGTGT
TCGCTTTTCCCGTATCCGACCTCAGATCGGACGAGATTACCCGCTGAATTAAAGCATTTA
ACTAAGCGGAGGAAAAGAAACTAACAAGGATTCCCCCAGTAACGGCGAGTGAAGCGGGAA
TAGCCCAGCACCGAATCCCTCAGTGTCATGCTGACGGGAACTGTGGTGTGTGGGACGCCA
CCAGTCGCATCAGAGGGCGCCGAAGTCCTCCTGATCGGGGCTTCACCCAGAGCGGGTGTA
AGGCCTTTGCGGGTGCCTCTCTGTGCGGCCGCGAGCGTCTCAGGAGT-CGGGTTGTTTGG
GAATGCAGCCCAAAGCGGGTGGTAAACTCCATCTA
>7269-1.K1_784
CGCACATGGCGGCCTC-GGG-TCCATCCCGAGGCCACGCCCG-TCTGAGGGTCGGCGAGT
CAGACAAGCTATCGCCTCCAATTCTTGGCCAGCAGGTCCCGTGCTTGAAAGCGATTTCCT
-CCCACC-AGTCTTTTCGCACCCTTTCCCGCTCTGGAAAGTGACGATTAGATGGGAGGAA
TCGCCGTATGGTCGGTACCGTGGAGGCGCTTTGGGTTTTCGCGGATCTTATGTCGATCCC
CGTGACTTCAAGTTTACGCCGCGCCGTCCGCAGTCTCGCTAGCTTCGGTGCAAGGAACAG
CTCTGACCCGAAAATATACCATGCTCTCTGGTTTATTTTTCGTGGTCTTCCGCGCACCTT
GATCAGCGAGGCAGCAATTTCATTTCTCTTGACCTACCGACGCCGCCGCCGACGTGCTGG
ACTCGGATTGATCGGATATCATCGAGCCGACGGCGTGCTGGACGGCAGAGGGACCGTGGG
AGTGAAAGTGAAAGTGGCGACGCCCACAGGTTATGGGGA-GGCAA--GCGCGTACCGTGT
TCGCTTTTCCCGTATCCGACCTCAGATCGGACGAGATTACCCGCTGAATTAAAGCATTTA
ACTAAGCGGAGGAAAAGAAACTAACAAGGATTCCCCCAGTAACGGCGAGTGAAGCGGGAA
TAGCCCAGCACCGAATCCCTCAGTGTCATGCTGACGGGAACTGTGGTGTGTGGGACGCCA
CCAGTCGCATCAGAGGGCGCCGAAGTCCTCCTGATCGGGGCTTCACCCAGAGCGGGTGTA
AGGCCTTTGCGGGTGCCTCTCTGTGCGGCCGCGAGCGTCTCAGGAGT-CGGGTTGTTTGG
GAATGCAGCCCAAAGCGGGTGGTAAACTCCATCTA
>7269-2.K2_784
CGCACATGGCGGCCTC-GGG-TCCATCCCGAGGCCACGCCCG-TCTGAGGGTCGGCGAGT
CAGACAAGCTATCGCCTCCAATTCTTGGCCAGCAGGTCCCGTGCTTGAAAGCGATTTCCT
-CCCACC-AGTCTTTTCGCACCCTTTCCCGCTCTGGAAAGTGACGATTAGATGGGAGGAA
TCGCCGTATGGTCGGTACCGTGGAGGCGCTTTGGGTTTTCGCGGATCTTATGTCGATCCC
CGTGACTTCAAGTTTACGCCGCGCCGTCCGCAGTCTCGCTAGCTTCGGTGCAAGGAACAG
CTCTGACCCGAAAATATACCATGCTCTCTGGTTTATTTTTCGTGGTCTTCCGCGCACCTT
GATCAGCGAGGCAGCAATTTCATTTCTCTTGACCTACCGACGCCGCCGCCGACGTGCTGG
ACTCGGATTGATCGGATATCATCGAGCCGACGGCGTGCTGGACGGCAGAGGGACCGTGGG
AGTGAAAGTGAAAGTGGCGACGCCCACAGGTTATGGGGAGGGCAA--GCGCGTACCGTGT
TCGCTTTTCCCGTATCCGACCTCAGATCGGACGAGATTACCCGCTGAATTAAAGCATTTA
ACTAAGCGGAGGAAAAGAAACTAACAAGGATTCCCCCAGTAACGGCGAGTGAAGCGGGAA
TAGCCCAGCACCGAATCCCTCAGTGTCATGCTGACGGGAACTGTGGTGTGTGGGACGCCA
CCAGTCGCATCAGAGGGCGCCGAAGTCCTCCTGATCGGGGCTTCACCCAGAGCGGGTGTA
AGGCCTTTGCGGGTGCCTCTCTGTGCGGCCGCGAGCGTCTCAGGAGT-CGGGTTGTTTGG
GAATGCAGCCCAAAGCGGGTGGTAAACTCCATCTA
>7271-1.K1_784
CGCACATGGCGGCCTC-GGG-TCCATCCCGAGGCCACGCCCG-TCTGAGGGTCGGCGAGT
CAGACAAGCTATCGCCTCCAATTCTTGGCCAGCAGGTCCCGTGCTTGAAAGCGATTTCCT
-CCCACC-AGTCTTTTCGCACCCTTTCCCGCTCTGGAAAGTGACGATTAGATGGGAGGAA
TCGCCGTATGGTCGGTACCGTGGAGGCGCTTTGGGTTTTCGCGGATCTTATGTCGATCCC
CGTGACTTCAAGTTTACGCCGCGCCGTCCGCAGTCTCGCTAGCTTCGGTGCAAGGAACAG
CTCTGACCCGAAAATATACCATGCTCTCTGGTTTATTTTTCGTGGTCTTCCGCGCACCTT
GATCAGCGAGGCAGCAATTTCATTTCTCTTGACCTACCGACGCCGCCGCCGACGTGCTGG
ACTCGGATTGATCGGATATCATCGAGCCGACGGCGTGCTGGACGGCAGAGGGACCGTGGG
AGTGAAAGTGAAAGTGGCGACGCCCACAGGTTATGGGGA-GGCAA--GCGCGTACCGTGT
TCGCTTTTCCCGTATCCGACCTCAGATCGGACGAGATTACCCGCTGAATTAAAGCATTTA
ACTAAGCGGAGGAAAAGAAACTAACAAGGATTCCCCCAGTAACGGCGAGTGAAGCGGGAA
TAGCCCAGCACCGAATCCCTCAGTGTCATGCTGACGGGAACTGTGGTGTGTGGGACGCCA
CCAGTCGCATCAGAGGGCGCCGAAGTCCTCCTGATCGGGGCTTCACCCAGAGCGGGTGTA
AGGCCTTTGCGGGTGCCTCTCTGTGCGGCCGCGAGCGTCTCAGGAGT-CGGGTTGTTTGG
GAATGCAGCCCAAAGCGGGTGGTAAACTCCATCTA
>7271-2.K2_784
CGCACATGGCGGCCTC-GGG-TCCATCCCGAGGCCACGCCCG-TCTGAGGGTCGGCGAGT
CAGACAAGCTATCGCCTCCAATTCTTGGCCAGCAGGTCCCGTGCTTGAAAGCGATTTCCT
-CCCACC-AGTCTTTTCGCACCCTTTCCCGCTCTGGAAAGTGACGATTAGATGGGAGGAA
TCGCCGTATGGTCGGTACCGTGGAGGCGCTTTGGGTTTTCGCGGATCTTATGTCGATCCC
CGTGACTTCAAGTTTACGCCGCGCCGTCCGCAGTCTCGCTAGCTTCGGTGCAAGGAACAG
CTCTGACCCGAAAATATACCATGCTCTCTGGTTTATTTTTCGTGGTCTTCCGCGCACCTT
GATCAGCGAGGCAGCAATTTCATTTCTCTTGACCTACCGACGCCGCCGCCGACGTGCTGG
ACTCGGATTGATCGGATATCATCGAGCCGACGGCGTGCTGGACGGCAGAGGGACCGTGGG
AGTGAAAGTGAAAGTGGCGACGCCCACAGGTTATGGGGAGGGCAA--GCGCGTACCGTGT
TCGCTTTTCCCGTATCCGACCTCAGATCGGACGAGATTACCCGCTGAATTAAAGCATTTA
ACTAAGCGGAGGAAAAGAAACTAACAAGGATTCCCCCAGTAACGGCGAGTGAAGCGGGAA
TAGCCCAGCACCGAATCCCTCAGTGTCATGCTGACGGGAACTGTGGTGTGTGGGACGCCA
CCAGTCGCATCAGAGGGCGCCGAAGTCCTCCTGATCGGGGCTTCACCCAGAGCGGGTGTA
AGGCCTTTGCGGGTGCCTCTCTGTGCGGCCGCGAGCGTCTCAGGAGT-CGGGTTGTTTGG
GAATGCAGCCCAAAGCGGGTGGTAAACTCCATCTA
>3396_367
CGCACATGGCGGCCTC-GGG-TCCATCCCGAGGCCACGCCCG-TCTGAGGGTCGGCGAGT
CAGACAAGCTATCGCCTCCAGTTCTTGGCCAGCAGGTCCCGTGCTTGAAAGCGATTTCCT
-CCCACCAAGTCTTTTCGCACCCTTTCCCGCTCTGGAAAGTGACGATTAGATGGGAGGAA
TCGCCGTATGGTCGGTACCGTGGAGGCGCTTTGGGTTTTCGCGGATCTCATGTCGATCCC
CGTGACTTCAAGTTTACGCCGCGCCGTCCGCAGTCTCGCTAGCTTCGGTGCAAGGAACAG
CTCTGACCCGAAAATATACAATGCTCTCTGGTTTATTTTTCGTGGTCTTCCGCGCACCTT
GACCAGCGAGGCGGCAATTTCATTTCTCTTGACCTACCGACGCCGCCGCCGACGTGCTGG
ACTCGGATTGATCGGATATCATCGAGCCGACGGCGTGCTGGACGGCAGAGTG-----GGA
AAAAAAAGTGAAAGTGGCGACGCCCACAGGTTATGGGGA-GGCGAGCGCGCGTACCGTGT
TCGCTTTTTCCGTATCCGACCTCAGATCGGACGAGATTACCCGCTGAATTAAAGCATTTA
ACTAAGCGGAGGAAAAGAAACTAACAAGGATTCCCCCAGTAACGGCGAGTGAAGCGGGAA
TAGCCCAGCACCGAATCCCTCAGTGTCATGCTGACGGGAACTGTGGTGTGTGGGACGCCA
CCAGTCGCATCAGAGGGCGCCGAAGTCCTCCTGATCGGGGCTTCACCCAGAGCGGGTGTA
AGGCCTTTGCGGGTGCCTCTCTGTGCGGCCGCGAGCGTCTCAGGAGT-CGGGTTGTTTGG
GAATGCAGCCCAAAGCGGGTGGTAAACTCCATCTA
>4099_444
CGCACATGGCGGCCTC-GGG-TCCATCCCGAGGCCACGCCCG-TCTGAGGGTCGGCGAGT
CAGACAAGCTATCGCCTCCAGTTCTTGGCCAGCAGGTCCCGTGCTTGAAAGCGATTTCCT
-CCCACCAAGTCTTTTCGCACCCTTTCCCGCTCTGGAAAGTGACGATTAGATGGGAGGAA
TCGCCGTATGGTCGGTACCGTGGAGGCGCTTTGGGTTTTCGCGGATCTCATGTCGATCCC
CGTGACTTCAAGTTTACGCCGCGCCGTCCGCAGTCTCGCTAGCTTCGGTGCAAGGAACAG
CTCTGACCCGAAAATATACAATGCTCTCTGGTTTATTTTTCGTGGTCTTCCGCGCACCTT
GACCAGCGAGGCGGCAATTTCATTTCTCTTGACCTACCGACGCCGCCGCCGACGTGCTGG
ACTCGGATTGATCGGATATCATCGAGCCGACGGCGTGCTGGACGGCAGAGTG-----GGA
AAAAAAAGTGAAAGTGGCGACGCCCACAGGTTATGGGGA-GGCGAGCGCGCGTACCGTGT
TCGCTTTTTCCGTATCCGACCTCAGATCGGACGAGATTACCCGCTGAATTAAAGCATTTA
ACTAAGCGGAGGAAAAGAAACTAACAAGGATTCCCCCAGTAACGGCGAGTGAAGCGGGAA
TAGCCCAGCACCGAATCCCTCAGTGTCATGCTGACGGGAACTGTGGTGTGTGGGACGCCA
CCAGTCGCATCAGAGGGCGCCGAAGTCCTCCTGATCGGGGCTTCACCCAGAGCGGGTGTA
AGGCCTTTGCGGGTGCCTCTCTGTGCGGCCGCGAGCGTCTCAGGAGT-CGGGTTGTTTGG
GAATGCAGCCCAAAGCGGGTGGTAAACTCCATCTA
>4100_444
CGCACATGGCGGCCTC-GGG-TCCATCCCGAGGCCACGCCCG-TCTGAGGGTCGGCGAGT
CAGACAAGCTATCGCCTCCAGTTCTTGGCCAGCAGGTCCCGTGCTTGAAAGCGATTTCCT
-CCCACCAAGTCTTTTCGCACCCTTTCCCGCTCTGGAAAGTGACGATTAGATGGGAGGAA
TCGCCGTATGGTCGGTACCGTGGAGGCGCTTTGGGTTTTCGCGGATCTCATGTCGATCCC
CGTGACTTCAAGTTTACGCCGCGCCGTCCGCAGTCTCGCTAGCTTCGGTGCAAGGAACAG
CTCTGACCCGAAAATATACAATGCTCTCTGGTTTATTTTTCGTGGTCTTCCGCGCACCTT
GACCAGCGAGGCGGCAATTTCATTTCTCTTGACCTACCGACGCCGCCGCCGACGTGCTGG
ACTCGGATTGATCGGATATCATCGAGCCGACGGCGTGCTGGACGGCAGAGTG-----GGA
AAAAAAAGTGAAAGTGGCGACGCCCACAGGTTATGGGGA-GGCGAGCGCGCGTACCGTGT
TCGCTTTTTCCGTATCCGACCTCAGATCGGACGAGATTACCCGCTGAATTAAAGCATTTA
ACTAAGCGGAGGAAAAGAAACTAACAAGGATTCCCCCAGTAACGGCGAGTGAAGCGGGAA
TAGCCCAGCACCGAATCCCTCAGTGTCATGCTGACGGGAACTGTGGTGTGTGGGACGCCA
CCAGTCGCATCAGAGGGCGCCGAAGTCCTCCTGATCGGGGCTTCACCCAGAGCGGGTGTA
AGGCCTTTGCGGGTGCCTCCCTGTGCGGCCGCGAGCGTCTCAGGAGT-CTGGTTGTTTGG
GAATGCAGCCCAAAGCGGGTGGTAAACTCCATCTA
>4101_444
CGCACATGGCGGCCTC-GGG-TCCATCCCGAGGCCACGCCCG-TCTGAGGGTCGGCGAGT
CAGACAAGCTATCGCCTCCAGTTCTTGGCCAGCAGGTCCCGTGCTTGAAAGCGATTTCCT
-CCCACCAAGTCTTTTCGCACCCTTTCCCGCTCTGGAAAGTGACGATTAGATGGGAGGAA
TCGCCGTATGGTCGGTACCGTGGAGGCGCTTTGGGTTTTCGCGGATCTCATGTCGATCCC
CGTGACTTCAAGTTTACGCCGCGCCGTCCGCAGTCTCGCTAGCTTCGGTGCAAGGAACAG
CTCTGACCCGAAAATATACAATGCTCTCTGGTTTATTTTTCGTGGTCTTCCGCGCACCTT
GACCAGCGAGGCGGCAATTTCATTTCTCTTGACCTACCGACGCCGCCGCCGACGTGCTGG
ACTCGGATTGATCGGATATCATCGAGCCGACGGCGTGCTGGACGGCAGAGTG-----GGA
AAAAAAAGTGAAAGTGGCGACGCCCACAGGTTATGGGGA-GGCGAGCGCGCGTACCGTGT
TCGCTTTTTCCGTATCCGACCTCAGATCGGACGAGATTACCCGCTGAATTAAAGCATTTA
ACTAAGCGGAGGAAAAGAAACTAACAAGGATTCCCCCAGTAACGGCGAGTGAAGCGGGAA
TAGCCCAGCACCGAATCCCTCAGTGTCATGCTGACGGGAACTGTGGTGTGTGGGACGCCA
CCAGTCGCATCAGAGGGCGCCGAAGTCCTCCTGATCGGGGCTTCACCCAGAGCGGGTGTA
AGGCCTTTGCGGGTGCCTCTCTGTGCGGCCGCGAGCGTCTCAGGAGT-CGGGTTGTTTGG
GAATGCAGCCCAAAGCGGGTGGTAAACTCCATCTA
>4102_444
CGCACATGGCGGCCTC-GGG-TCCATCCCGAGGCCACGCCCG-TCTGAGGGTCGGCGAGT
CAGACAAGCTATCGCCTCCAGTTCTTGGCCAGCAGGTCCCGTGCTTGAAAGCGATTTCCT
-CCCACCAAGTCTTTTCGCACCCTTTCCCGCTCTGGAAAGTGACGATTAGATGGGAGGAA
TCGCCGTATGGTCGGTACCGTGGAGGCGCTTTGGGTTTTCGCGGATCTCATGTCGATCCC
CGTGACTTCAAGTTTACGCCGCGCCGTCCGCAGTCTCGCTAGCTTCGGTGCAAGGAACAG
CTCTGACCCGAAAATATACAATGCTCTCTGGTTTATTTTTCGTGGTCTTCCGCGCACCTT
GACCAGCGAGGCGGCAATTTCATTTCTCTTGACCTACCGACGCCGCCGCCGACGTGCTGG
ACTCGGATTGATCGGATATCATCGAGCCGACGGCGTGCTGGACGGCAGAGTG-----GGA
AAAAAAAGTGAAAGTGGCGACGCCCACAGGTTATGGGGA-GGCGAGCGCGCGTACCGTGT
TCGCTTTTTCCGTATCCGACCTCAGATCGGACGAGATTACCCGCTGAATTAAAGCATTTA
ACTAAGCGGAGGAAAAGAAACTAACAAGGATTCCCCCAGTAACGGCGAGTGAAGCGGGAA
TAGCCCAGCACCGAATCCCTCAGTGTCATGCTGACGGGAACTGTGGTGTGTGGGACGCCA
CCAGTCGCATCAGAGGGCGCCGAAGTCCTCCTGATCGGGGCTTCACCCAGAGCGGGTGTA
AGGCCTTTGCGGGTGCCTCTCTGTGCGGCCGCGAGCGTCTCAGGAGT-CGGGTTGTTTGG
GAATGCAGCCCAAAGCGGGTGGTAAACTCCATCTA
>4103_444
CGCACATGGCGGCCTC-GGG-TCCATCCCGAGGCCACGCCCG-TCTGAGGGTCGGCGAGT
CAGACAAGCTATCGCCTCCAGTTCTTGGCCAGCAGGTCCCGTGCTTGAAAGCGATTTCCT
-CCCACCAAGTCTTTTCGCACCCTTTCCCGCTCTGGAAAGTGACGATTAGATGGGAGGAA
TCGCCGTATGGTCGGTACCGTGGAGGCGCTTTGGGTTTTCGCGGATCTCATGTCGATCCC
CGTGACTTCAAGTTTACGCCGCGCCGTCCGCAGTCTCGCTAGCTTCGGTGCAAGGAACAG
CTCTGACCCGAAAATATACAATGCTCTCTGGTTTATTTTTCGTGGTCTTCCGCGCACCTT
GACCAGCGAGGCGGCAATTTCATTTCTCTTGACCTACCGACGCCGCCGCCGACGTGCTGG
ACTCGGATTGATCGGATATCATCGAGCCGACGGCGTGCTGGACGGCAGAGTG-----GGA
AAAAAAAGTGAAAGTGGCGACGCCCACAGGTTATGGGGA-GGCGAGCGCGCGTACCGTGT
TCGCTTTTTCCGTATCCGACCTCAGATCGGACGAGATTACCCGCTGAATTAAAGCATTTA
ACTAAGCGGAGGAAAAGAAACTAACAAGGATTCCCCCAGTAACGGCGAGTGAAGCGGGAA
TAGCCCAGCACCGAATCCCTCAGTGTCATGCTGACGGGAACTGTGGTGTGTGGGACGCCA
CCAGTCGCATCAGAGGGCGCCGAAGTCCTCCTGATCGGGGCTTCACCCAGAGCGGGTGTA
AGGCCTTTGCGGGTGCCTCTCTGTGCGGCCGCGAGCGTCTCAGGAGT-CGGGTTGTTTGG
GAATGCAGCCCAAAGCGGGTGGTAAACTCCATCTA
>4104_443
CGCACATGGCGGCCTC-GGG-TCCATCCCGAGGCCACGCCCG-TCTGAGGGTCGGCGAGT
CAGACAAGCTATCGCCTCCAGTTCTTGGCCAGCAGGTCCCGTGCTTGAAAGCGATTTCCT
-CCCACCAAGTCTTTTCGCACCCTTTCCCGCTCTGGAAAGTGACGATTAGATGGGAGGAA
TCGCCGTATGGTCGGTACCGTGGAGGCGCTTTGGGTTTTCGCGGATCTCATGTCGATCCC
CGTGACTTCAAGTTTACGCCGCGCCGTCCGCAGTCTCGCTAGCTTCGGTGCAAGGAACAG
CTCTGACCCGAAAATATACAATGCTCTCTGGTTTATTTTTCGTGGTCTTCCGCGCACCTT
GACCAGCGAGGCGGCAATTTCATTTCTCTTGACCTACCGACGCCGCCGCCGACGTGCTGG
ACTCGGATTGATCGGATATCATCGAGCCGACGGCGTGCTGGACGGCAGAGTG-----GGA
AAAAAAAGTGAAAGTGGCGACGCCCACAGGTTATGGGGA-GGCGAGCGCGCGTACCGTGT
TCGCTTTTTCCGTATCCGACCTCAGATCGGACGAGATTACCCGCTGAATTAAAGCATTTA
ACTAAGCGGAGGAAAAGAAACTAACAAGGATTCCCCCAGTAACGGCGAGTGAAGCGGGAA
TAGCCCAGCACCGAATCCCTCAGTGTCATGCTGACGGGAACTGTGGTGTGTGGGACGCCA
CCAGTCGCATCAGAGGGCGCCGAAGTCCTCCTGATCGGGGCTTCACCCAGAGCGGGTGTA
AGGCCTTTGCGGGTGCCTCTCTGTGCGGCCGCGAGCGTCTCAGGAGT-CGGGTTGTTTGG
GAATGCAGCCCAAAGCGGGTGGTAAACTCCATCTA
>4105_443
CGCACATGGCGGCCTC-GGG-TCCATCCCGAGGCCACGCCCG-TCTGAGGGTCGGCGAGT
CAGACAAGCTATCGCCTCCAGTTCTTGGCCAGCAGGTCCCGTGCTTGAAAGCGATTTCCT
-CCCACCAAGTCTTTTCGCACCCTTTCCCGCTCTGGAAAGTGACGATTAGATGGGAGGAA
TCGCCGTATGGTCGGTACCGTGGAGGCGCTTTGGGTTTTCGCGGATCTCATGTCGATCCC
CGTGACTTCAAGTTTACGCCGCGCCGTCCGCAGTCTCGCTAGCTTCGGTGCAAGGAACAG
CTCTGACCCGAAAATATACAATGCTCTCTGGTTTATTTTTCGTGGTCTTCCGCGCACCTT
GACCAGCGAGGCGGCAATTTCATTTCTCTTGACCTACCGACGCCGCCGCCGACGTGCTGG
ACTCGGATTGATCGGATATCATCGAGCCGACGGCGTGCTGGACGGCAGAGTG-----GGA
AAAAAAAGTGAAAGTGGCGACGCCCACAGGTTATGGGGA-GGCGAGCGCGCGTACCGTGT
TCGCTTTTTCCGTATCCGACCTCAGATCGGACGAGATTACCCGCTGAATTAAAGCATTTA
ACTAAGCGGAGGAAAAGAAACTAACAAGGATTCCCCCAGTAACGGCGAGTGAAGCGGGAA
TAGCCCAGCACCGAATCCCTCAGTGTCATGCTGACGGGAACTGTGGTGTGTGGGACGCCA
CCAGTCGCATCAGAGGGCGCCGAAGTCCTCCTGATCGGGGCTTCACCCAGAGCGGGTGTA
AGGCCTTTGCGGGTGCCTCTCTGTGCGGCCGCGAGCGTCTCAGGAGT-CGGGTTGTTTGG
GAATGCAGCCCAAAGCGGGTGGTAAACTCCATCTA
>4106_443
CGCACATGGCGGCCTC-GGG-TCCATCCCGAGGCCACGCCCG-TCTGAGGGTCGGCGAGT
CAGACAAGCTATCGCCTCCAGTTCTTGGCCAGCAGGTCCCGTGCTTGAAAGCGATTTCCT
-CCCACCAAGTCTTTTCGCACCCTTTCCCGCTCTGGAAAGTGACGATTAGATGGGAGGAA
TCGCCGTATGGTCGGTACCGTGGAGGCGCTTTGGGTTTTCGCGGATCTCATGTCGATCCC
CGTGACTTCAAGTTTACGCCGCGCCGTCCGCAGTCTCGCTAGCTTCGGTGCAAGGAACAG
CTCTGACCCGAAAATATACAATGCTCTCTGGTTTATTTTTCGTGGTCTTCCGCGCACCTT
GACCAGCGAGGCGGCAATTTCATTTCTCTTGACCTACCGACGCCGCCGCCGACGTGCTGG
ACTCGGATTGATCGGATATCATCGAGCCGACGGCGTGCTGGACGGCAGAGTG-----GGA
AAAAAAAGTGAAAGTGGCGACGCCCACAGGTTATGGGGA-GGCGAGCGCGCGTACCGTGT
TCGCTTTTTCCGTATCCGACCTCAGATCGGACGAGATTACCCGCTGAATTAAAGCATTTA
ACTAAGCGGAGGAAAAGAAACTAACAAGGATTCCCCCAGTAACGGCGAGTGAAGCGGGAA
TAGCCCAGCACCGAATCCCTCAGTGTCATGCTGACGGGAACTGTGGTGTGTGGGACGCCA
CCAGTCGCATCAGAGGGCGCCGAAGTCCTCCTGATCGGGGCTTCACCCAGAGCGGGTGTA
AGGCCTTTGCGGGTGCCTCTCTGTGCGGCCGCGAGCGTCTCAGGAGT-CGGGTTGTTTGG
GAATGCAGCCCAAAGCGGGTGGTAAACTCCATCTA
>4107_443
CGCACATGGCGGCCTC-GGG-TCCATCCCGAGGCCACGCCCG-TCTGAGGGTCGGCGAGT
CAGACAAGCTATCGCCTCCAGTTCTTGGCCAGCAGGTCCCGTGCTTGAAAGCGATTTCCT
-CCCACCAAGTCTTTTCGCACCCTTTCCCGCTCTGGAAAGTGACGATTAGATGGGAGGAA
TCGCCGTATGGTCGGTACCGTGGAGGCGCTTTGGGTTTTCGCGGATCTCATGTCGATCCC
CGTGACTTCAAGTTTACGCCGCGCCGTCCGCAGTCTCGCTAGCTTCGGTGCAAGGAACAG
CTCTGACCCGAAAATATACAATGCTCTCTGGTTTATTTTTCGTGGTCTTCCGCGCACCTT
GACCAGCGAGGCGGCAATTTCATTTCTCTTGACCTACCGACGCCGCCGCCGACGTGCTGG
ACTCGGATTGATCGGATATCATCGAGCCGACGGCGTGCTGGACGGCAGAGTG-----GGA
AAAAAAAGTGAAAGTGGCGACGCCCACAGGTTATGGGGA-GGCGAGCGCGCGTACCGTGT
TCGCTTTTTCCGTATCCGACCTCAGATCGGACGAGATTACCCGCTGAATTAAAGCATTTA
ACTAAGCGGAGGAAAAGAAACTAACAAGGATTCCCCCAGTAACGGCGAGTGAAGCGGGAA
TAGCCCAGCACCGAATCCCTCAGTGTCATGCTGACGGGAACTGTGGTGTGTGGGACGCCA
CCAGTCGCATCAGAGGGCGCCGAAGTCCTCCTGATCGGGGCTTCACCCAGAGCGGGTGTA
AGGCCTTTGCGGGTGCCTCTCTGTGCGGCCGCGAGCGTCTCAGGAGT-CGGGTTGTTTGG
GAATGCAGCCCAAAGCGGGTGGTAAACTCCATCTA
>4108_443
CGCACATGGCGGCCTC-GGG-TCCATCCCGAGGCCACGCCCG-TCTGAGGGTCGGCGAGT
CAGACAAGCTATCGCCTCCAGTTCTTGGCCAGCAGGTCCCGTGCTTGAAAGCGATTTCCT
-CCCACCAAGTCTTTTCGCACCCTTTCCCGCTCTGGAAAGTGACGATTAGATGGGAGGAA
TCGCCGTATGGTCGGTACCGTGGAGGCGCTTTGGGTTTTCGCGGATCTCATGTCGATCCC
CGTGACTTCAAGTTTACGCCGCGCCGTCCGCAGTCTCGCTAGCTTCGGTGCAAGGAACAG
CTCTGACCCGAAAATATACAATGCTCTCTGGTTTATTTTTCGTGGTCTTCCGCGCACCTT
GACCAGCGAGGCGGCAATTTCATTTCTCTTGACCTACCGACGCCGCCGCCGACGTGCTGG
ACTCGGATTGATCGGATATCATCGAGCCGACGGCGTGCTGGACGGCAGAGTG-----GGA
AAAAAAAGTGAAAGTGGCGACGCCCACAGGTTATGGGGA-GGCGAGCGCGCGTACCGTGT
TCGCTTTTTCCGTATCCGACCTCAGATCGGACGAGATTACCCGCTGAATTAAAGCATTTA
ACTAAGCGGAGGAAAAGAAACTAACAAGGATTCCCCCAGTAACGGCGAGTGAAGCGGGAA
TAGCCCAGCACCGAATCCCTCAGTGTCATGCTGACGGGAACTGTGGTGTGTGGGACGCCA
CCAGTCGCATCAGAGGGCGCCGAAGTCCTCCTGATCGGGGCTTCACCCAGA---------
------------------------------------------------------------
-----------------------------------
